# Supplementary material for: About the polymorphism of [Li(C4H8O)3]I: crystal structures of trigonal and tetra­gonal polymorphs
Source: Acta Crystallogr Sect E Struct Rep Online. 2014 Nov 21;70(Pt 12):555–8. doi: 10.1107/S160053681402529X (PMC4257418; doi:10.1107/S160053681402529X)
Supplement: Supplementary file 1 [file e-70-00555-sup1.cif]

##############################################################################
#                                                                            #
# This CIF contains the data in a paper accepted for publication in          #
# Acta Crystallographica Section E. It conforms to the requirements of       #
# Notes for Authors for Acta Crystallographica Section E, and has been       #
# peer reviewed under the auspices of the IUCr Commission on Journals.       #
#                                                                            #
# Full details of the Crystallographic Information File format               #
# are given in the paper "The Crystallographic Information File (CIF):       #
# a New Standard Archive File for Crystallography" by S. R. Hall, F. H.      #
# Allen and I. D. Brown [Acta Cryst. (1991), A47, 655-685].                  #
#                                                                            #
# The current version of the core CIF dictionary is obtainable from          #
# ftp://ftp.iucr.org/pub/cif_core.dic.                                       #
#                                                                            #
# Software is freely available for graphical display of the structure(s)     #
# in this CIF. For information consult the CIF software page                 #
# http://www.iucr.org/resources/cif/software.                                #
#                                                                            #
# This file may be used for bona fide research purposes within the           #
# scientific community so long as proper attribution is given to the journal # 
# article from which it was obtained.                                        #
#                                                                            #
##############################################################################
data_LiI_3THF_trigonal
_database_code_depnum_ccdc_archive 'CCDC 1034840'
_audit_creation_method
;
Olex2 1.2
(compiled 2014.03.20 svn.r2914 for OlexSys, GUI svn.r4816)
;
_journal_date_recd_electronic     2014-11-08
_journal_date_accepted     2014-11-18
_journal_name_full     'Acta Crystallographica, Section E'
_journal_year     2014
_journal_volume     70
_journal_issue     12
_journal_page_first     555
_journal_page_last     558
_journal_paper_category     GM
_journal_paper_doi     10.1107/S160053681402529X
_journal_coeditor_code     WM5091
_publ_contact_author_name     'Stefanie Gaertner'
_publ_contact_author_address
;
University of Regensburg
Institute of Inorganic Chemistry
Universitaetsstrasse 31
93053 Regensburg
Germany
;
_publ_contact_author_email     'stefanie.gaertner@ur.de'
_publ_contact_author_fax     '+49 941 943814446'
_publ_contact_author_phone     '+49 941 9434446'
_publ_section_title
;
About the polymorphism of [Li(C~4~H~8~O)~3~]I: crystal structures of trigonal
and tetragonal polymorphs
;
loop_
    _publ_author_name
    _publ_author_footnote
    _publ_author_address
    'G\"artner, Stefanie' .
;
University of Regensburg
Institute of Inorganic Chemistry
Universit\"atsstrasse 31
93053 Regensburg
Germany
;
    'G\"artner, Tobias' .
;
University of Regensburg
Institute of Organic Chemistry
Universit\"atsstrasse 31
93053 Regensburg
Germany
;
    'Gschwind, Ruth-Maria' .
;
University of Regensburg
Institute of Organic Chemistry
Universit\"atsstrasse 31
93053 Regensburg
Germany
;
    'Korber, Nikolaus' .
;
University of Regensburg
Institute of Inorganic Chemistry
Universit\"atsstrasse 31
93053 Regensburg
Germany
;
_publ_section_synopsis
;
Two new polymorphs of the ion pair LiI(C~3~H~8~O)~3~ (trigonal, space group
<i>P</i>\=3; tetragonal, space group <i>I</i>4~1~<i>cd</i>) show different
three-dimensional arrangements in the crystal structure and co-exist at the
same temperature.
;
_chemical_name_systematic
;
Iodidotris(tetrahydrofuran-\k<i>O</i>)lithium
;
_chemical_name_common     ?
_chemical_formula_moiety     'C12 H24 Li1 O3 +, I -'
_chemical_formula_sum     'C12 H24 I Li O3'
_chemical_formula_iupac     '[Li (C4 H8 O)3] I'
_chemical_formula_weight     350.15
_chemical_melting_point     ?
_symmetry_space_group_name_hall     '-P 3'
_shelx_space_group_comment
;
The symmetry employed for this shelxl refinement is uniquely defined
by the following loop, which should always be used as a source of
symmetry information in preference to the above space-group names.
They are only intended as comments.
;
_space_group_crystal_system     trigonal
_space_group_name_H-M_alt     'P -3'
_space_group_name_Hall     '-P 3'
loop_
    _space_group_symop_operation_xyz
    'x, y, z'
    '-y, x-y, z'
    '-x+y, -x, z'
    '-x, -y, -z'
    'y, -x+y, -z'
    'x-y, x, -z'
_cell_length_a     10.2530(14)
_cell_length_b     10.2530(14)
_cell_length_c     8.4250(17)
_cell_angle_alpha     90
_cell_angle_beta     90
_cell_angle_gamma     120
_cell_volume     767.0(3)
_cell_formula_units_Z     2
_cell_measurement_reflns_used     ?
_cell_measurement_theta_min     2.3
_cell_measurement_theta_max     27.5
_cell_measurement_temperature     123.0(10)
_exptl_crystal_description     needle
_exptl_crystal_colour     'clear colourless'
_exptl_crystal_size_max     0.10
_exptl_crystal_size_mid     0.07
_exptl_crystal_size_min     0.05
_exptl_crystal_density_diffrn     1.516
_exptl_crystal_density_meas     ?
_exptl_crystal_density_method     ?
_exptl_crystal_F_000     352
_exptl_absorpt_coefficient_mu     2.082
_exptl_absorpt_correction_type     analytical
_exptl_absorpt_process_details
;
(<i>X-RED</i> and <i>X-SHAPE</i>; Stoe & Cie, 2002)
;
_exptl_absorpt_correction_T_min     0.760
_exptl_absorpt_correction_T_max     0.827
_exptl_special_details
;
crystal mounting in perfluorether (T. Kottke, D. Stalke, J. Appl. Crystallogr.
26, 1993, p. 615)
;
_diffrn_ambient_temperature     123.0(10)
_diffrn_radiation_type     MoK\a
_diffrn_radiation_wavelength     0.71073
_diffrn_radiation_monochromator     'graphite'
_diffrn_measurement_device_type     'Stoe IPDS'
_diffrn_measurement_method     'phi scans'
_diffrn_detector_area_resol_mean     .
_diffrn_reflns_number     4938
_diffrn_reflns_av_R_equivalents     0.0476
_diffrn_reflns_theta_min     2.417
_diffrn_reflns_theta_max     27.609
_diffrn_reflns_theta_full     26.000
_diffrn_measured_fraction_theta_max     0.988
_diffrn_measured_fraction_theta_full     0.999
_diffrn_reflns_limit_h_min     -13
_diffrn_reflns_limit_h_max     13
_diffrn_reflns_limit_k_min     -13
_diffrn_reflns_limit_k_max     13
_diffrn_reflns_limit_l_min     -9
_diffrn_reflns_limit_l_max     10
_refine_special_details
;
Refinement of <i>F</i>^2^ against ALL reflections. The weighted <i>R</i>-factor
<i>wR</i> and goodness of fit <i>S</i> are based on <i>F</i>^2^, conventional
<i>R</i>-factors <i>R</i> are based on <i>F</i>, with <i>F</i> set to zero for
negative <i>F</i>^2^. The threshold expression of <i>F</i>^2^ >
\s(<i>F</i>^2^) is used only for calculating <i>R</i>-factors(gt) <i>etc</i>.
and is not relevant to the choice of reflections for refinement.
<i>R</i>-factors based on <i>F</i>^2^ are statistically about twice as large
as those based on <i>F</i>, and <i>R</i>- factors based on ALL data will be
even larger.
;
_reflns_number_total     1185
_reflns_number_gt     994
_reflns_threshold_expression     I>2\s(I)
_refine_ls_structure_factor_coef     Fsqd
_refine_ls_matrix_type     full
_refine_ls_R_factor_all     0.0399
_refine_ls_R_factor_gt     0.0287
_refine_ls_wR_factor_gt     0.0651
_refine_ls_wR_factor_ref     0.0672
_refine_ls_goodness_of_fit_ref     1.010
_refine_ls_restrained_S_all     1.010
_refine_ls_number_reflns     1185
_refine_ls_number_parameters     52
_refine_ls_number_restraints     0
_refine_ls_hydrogen_treatment     constr
_refine_ls_weighting_scheme     calc
_refine_ls_weighting_details
                      'w=1/[\s^2^(Fo^2^)+(0.0375P)^2^] where P=(Fo^2^+2Fc^2^)/3'
_atom_sites_solution_hydrogens     geom
_atom_sites_solution_primary     direct
_atom_sites_solution_secondary     ?
_refine_ls_shift/su_max     0.001
_refine_ls_shift/su_mean     0.000
_refine_diff_density_max     1.256
_refine_diff_density_min     -0.347
_refine_ls_extinction_method     none
_refine_ls_extinction_coef     .
loop_
    _atom_type_symbol
    _atom_type_description
    _atom_type_scat_dispersion_real
    _atom_type_scat_dispersion_imag
    _atom_type_scat_source
    'C' 'C' 0.0033 0.0016
                         'International Tables Vol C Tables 4.2.6.8 and 6.1.1.4'
    'H' 'H' 0.0000 0.0000
                         'International Tables Vol C Tables 4.2.6.8 and 6.1.1.4'
    'Li' 'Li' -0.0003 0.0001
                         'International Tables Vol C Tables 4.2.6.8 and 6.1.1.4'
    'O' 'O' 0.0106 0.0060
                         'International Tables Vol C Tables 4.2.6.8 and 6.1.1.4'
    'I' 'I' -0.4742 1.8119
                         'International Tables Vol C Tables 4.2.6.8 and 6.1.1.4'
_computing_data_collection
;
X-AREA (Stoe & Cie, 2002)
;
_computing_cell_refinement
;
X-AREA (Stoe & Cie, 2002)
;
_computing_data_reduction
;
X-AREA (Stoe & Cie, 2002)
;
_computing_structure_solution
;
SHELXS97 (Sheldrick, 2008)
;
_computing_structure_refinement
;
SHELXL2014 (Sheldrick, 2008)
;
_computing_molecular_graphics
;
DIAMOND (Brandenburg, 2012)
;
_computing_publication_material
;
OLEX2 (Dolomanov <i>et al.</i>,  2009)
;
loop_
    _atom_site_type_symbol
    _atom_site_label
    _atom_site_fract_x
    _atom_site_fract_y
    _atom_site_fract_z
    _atom_site_U_iso_or_equiv
    _atom_site_adp_type
    _atom_site_calc_flag
    _atom_site_occupancy
    _atom_site_disorder_assembly
    _atom_site_disorder_group
    I I1 0.3333 0.6667 1.27890(4) 0.02804(13) Uani d 1 . .
    O O1 0.5317(2) 0.7555(2) 0.8601(2) 0.0248(4) Uani d 1 . .
    C C1 0.5755(4) 0.8318(4) 0.7087(4) 0.0262(6) Uani d 1 . .
    H H1A 0.6229 0.9399 0.7229 0.031 Uiso calc 1 . .
    H H1B 0.4884 0.7986 0.6403 0.031 Uiso calc 1 . .
    C C4 0.6296(4) 0.6955(4) 0.8981(4) 0.0293(7) Uani d 1 . .
    H H4A 0.5770 0.5871 0.8839 0.035 Uiso calc 1 . .
    H H4B 0.6641 0.7185 1.0071 0.035 Uiso calc 1 . .
    C C2 0.6852(5) 0.7903(5) 0.6383(4) 0.0401(9) Uani d 1 . .
    H H2A 0.7577 0.8697 0.5701 0.048 Uiso calc 1 . .
    H H2B 0.6333 0.6974 0.5780 0.048 Uiso calc 1 . .
    C C3 0.7608(4) 0.7712(4) 0.7843(5) 0.0382(8) Uani d 1 . .
    H H3A 0.8042 0.7080 0.7624 0.046 Uiso calc 1 . .
    H H3B 0.8385 0.8676 0.8249 0.046 Uiso calc 1 . .
    Li Li1 0.3333 0.6667 0.9532(9) 0.0237(18) Uani d 1 . .
loop_
    _atom_site_aniso_label
    _atom_site_aniso_U_11
    _atom_site_aniso_U_22
    _atom_site_aniso_U_33
    _atom_site_aniso_U_12
    _atom_site_aniso_U_13
    _atom_site_aniso_U_23
    I1 0.03426(15) 0.03426(15) 0.01561(16) 0.01713(8) 0.000 0.000
    O1 0.0256(11) 0.0301(11) 0.0211(10) 0.0157(9) 0.0035(8) 0.0063(8)
    C1 0.0316(16) 0.0292(16) 0.0209(14) 0.0174(13) 0.0034(12) 0.0062(11)
    C4 0.0326(17) 0.0341(17) 0.0263(15) 0.0206(14) 0.0006(13) 0.0054(12)
    C2 0.051(2) 0.048(2) 0.0333(18) 0.0332(19) 0.0213(16) 0.0166(15)
    C3 0.0279(17) 0.0327(18) 0.056(2) 0.0171(15) 0.0087(16) 0.0106(16)
    Li1 0.027(3) 0.027(3) 0.017(4) 0.0136(14) 0.000 0.000
_geom_special_details
;
All e.s.d.'s (except the e.s.d. in the dihedral angle between two l.s. planes)
are estimated using the full covariance matrix. The cell e.s.d.'s are taken
into account individually in the estimation of e.s.d.'s in distances, angles
and torsion angles; correlations between e.s.d.'s in cell parameters are only
used when they are defined by crystal symmetry. An approximate (isotropic)
treatment of cell e.s.d.'s is used for estimating e.s.d.'s involving l.s.
planes.
;
loop_
    _geom_bond_atom_site_label_1
    _geom_bond_atom_site_label_2
    _geom_bond_site_symmetry_2
    _geom_bond_distance
    _geom_bond_publ_flag
    I1 Li1 . 2.744(8) ?
    O1 C1 . 1.445(3) ?
    O1 C4 . 1.451(4) ?
    O1 Li1 . 1.931(4) ?
    C1 H1A . 0.9700 ?
    C1 H1B . 0.9700 ?
    C1 C2 . 1.509(5) ?
    C4 H4A . 0.9700 ?
    C4 H4B . 0.9700 ?
    C4 C3 . 1.512(5) ?
    C2 H2A . 0.9700 ?
    C2 H2B . 0.9700 ?
    C2 C3 . 1.518(6) ?
    C3 H3A . 0.9700 ?
    C3 H3B . 0.9700 ?
    Li1 O1 2_665 1.931(4) ?
    Li1 O1 3_565 1.931(4) ?
loop_
    _geom_angle_atom_site_label_1
    _geom_angle_atom_site_label_2
    _geom_angle_atom_site_label_3
    _geom_angle_site_symmetry_1
    _geom_angle_site_symmetry_3
    _geom_angle
    _geom_angle_publ_flag
    C1 O1 C4 . . 109.3(2) ?
    C1 O1 Li1 . . 125.6(3) ?
    C4 O1 Li1 . . 119.9(2) ?
    O1 C1 H1A . . 110.6 ?
    O1 C1 H1B . . 110.6 ?
    O1 C1 C2 . . 105.5(2) ?
    H1A C1 H1B . . 108.8 ?
    C2 C1 H1A . . 110.6 ?
    C2 C1 H1B . . 110.6 ?
    O1 C4 H4A . . 110.6 ?
    O1 C4 H4B . . 110.6 ?
    O1 C4 C3 . . 105.6(3) ?
    H4A C4 H4B . . 108.8 ?
    C3 C4 H4A . . 110.6 ?
    C3 C4 H4B . . 110.6 ?
    C1 C2 H2A . . 111.2 ?
    C1 C2 H2B . . 111.2 ?
    C1 C2 C3 . . 102.6(3) ?
    H2A C2 H2B . . 109.2 ?
    C3 C2 H2A . . 111.2 ?
    C3 C2 H2B . . 111.2 ?
    C4 C3 C2 . . 101.5(3) ?
    C4 C3 H3A . . 111.5 ?
    C4 C3 H3B . . 111.5 ?
    C2 C3 H3A . . 111.5 ?
    C2 C3 H3B . . 111.5 ?
    H3A C3 H3B . . 109.3 ?
    O1 Li1 I1 2_665 . 114.0(2) ?
    O1 Li1 I1 3_565 . 114.0(2) ?
    O1 Li1 I1 . . 114.0(2) ?
    O1 Li1 O1 . 3_565 104.6(3) ?
    O1 Li1 O1 2_665 3_565 104.6(3) ?
    O1 Li1 O1 2_665 . 104.6(3) ?
loop_
    _geom_torsion_atom_site_label_1
    _geom_torsion_atom_site_label_2
    _geom_torsion_atom_site_label_3
    _geom_torsion_atom_site_label_4
    _geom_torsion_site_symmetry_1
    _geom_torsion_site_symmetry_2
    _geom_torsion_site_symmetry_3
    _geom_torsion_site_symmetry_4
    _geom_torsion
    _geom_torsion_publ_flag
    O1 C1 C2 C3 . . . . -31.3(4) ?
    O1 C4 C3 C2 . . . . -32.8(4) ?
    C1 O1 C4 C3 . . . . 14.0(4) ?
    C1 C2 C3 C4 . . . . 38.8(4) ?
    C4 O1 C1 C2 . . . . 11.0(4) ?
    Li1 O1 C1 C2 . . . . -143.4(3) ?
    Li1 O1 C4 C3 . . . . 170.1(3) ?
_shelx_hkl_file
;
 -12   2  -1    8.01    1.70
 -12   4  -2    4.24    2.22
 -12   7  -3   11.74    2.27
 -11   0   0    4.36    1.70
 -11   3  -2    0.53    1.56
 -11   6  -3   24.66    2.35
 -10   5  -3    6.93    1.57
  -9  -1   0    8.59    1.53
  -9   2  -2    1.04    2.32
  -8   4  -3    1.00    1.76
  -7  -4   3   10.82    2.75
  -7   4  -3   92.64    2.42
  -6  -3   1    0.44    1.64
  -6  -2   0   15.73    1.73
  -6   1  -2   25.96    1.94
  -6   5  -3   65.11    2.92
  -6   8  -3   23.01    1.94
  -4  -4   2   71.50    3.76
  -4   9  -2   18.70    2.76
  -3  -2   0   54.96    3.96
  -3   7  -2   76.68    3.72
  -3  10  -1    9.55    3.30
  -2  -3   1   71.71    4.23
  -1  -6   6   16.15    2.67
   0  -6   7   26.00    2.62
   0  10   2    0.73    2.26
   0  11   3    5.12    2.38
   1  -5   5   16.20    1.91
   2  -5  10    9.74    1.76
   2   6   2    6.02    2.56
   2   9   5   12.18    1.77
   3  -4   6   92.97    2.48
   3  -1   3   63.08    3.35
   3   7   5   12.86    1.79
   4  -3   7   10.32    1.66
   4  -3   8   69.30    2.11
   4  -3   9   10.26    1.60
   4  -3  10    9.94    2.39
   4   1   4   90.96    3.08
   4   2   4    9.12    2.70
   4   4   5   20.94    1.80
   4   5   6   12.61    1.65
   5   0   8   16.79    2.34
   5   0   9    6.00    2.25
   5   1   7    5.52    2.28
   5   1   8   23.80    1.70
   5   1   9    9.39    1.65
   5   2   8    1.08    2.21
   5   2   9   31.96    2.37
 -13   5  -2    5.82    1.64
 -12   1   0    2.43    1.56
 -12   8  -3   17.43    1.67
 -12   9  -3    2.31    2.28
 -11   7  -3   14.00    2.25
 -11  11  -3    5.59    2.49
 -10  -2   2    8.33    2.31
 -10   1  -1    6.62    1.60
 -10   3  -2   25.83    2.39
 -10   6  -3   11.75    2.42
 -10  11  -3    0.75    1.53
  -9   5  -3   46.76    2.05
  -9  11  -3    9.81    1.67
  -8  -3   2    8.94    1.62
  -8   0  -1   42.69    2.02
  -8   2  -2    8.82    2.49
  -8   5  -3   13.35    2.57
  -8  10  -3    5.39    1.72
  -7   5  -3   22.79    2.02
  -7   9  -3    5.40    1.79
  -6   6  -3   29.77    2.02
  -6   7  -3    2.27    1.74
  -5  -3   1   48.24    2.95
  -5  -2   0  126.36    2.79
  -4  -2   0   14.10    2.14
  -4   2  -2  185.33    5.04
  -3  -4   2  132.17    4.11
  -3   3  -2   46.82    3.15
   0  -5   4    6.56    3.20
   1  -6   8   27.03    2.52
   1  -6   9   11.39    2.37
   1  -1   1   64.34    6.64
   2  -5   6   52.42    2.30
   3   5   3   28.59    1.96
   4  -3   6  122.37    3.04
   4  -2   5   59.60    2.26
   4   0   4  118.86    2.59
   4   3   4   35.05    2.15
   4   5   5   25.09    2.40
   4   6   6   29.02    2.43
   4   6   7   -0.12    1.57
   5  -1   7   51.20    2.66
   5  -1   8   -0.40    1.58
   5  -1   9   36.05    1.73
   5  -1  10    1.76    2.30
   5   0   7   32.68    1.90
   5   1   6   95.77    2.87
   5   2   7   33.57    1.82
   5   3   7   28.32    2.40
   5   3   8    7.01    1.62
 -13   6  -2    5.90    1.66
 -12   3  -1    3.05    2.22
 -12   5  -2    1.84    2.09
 -11   2  -1   13.10    1.59
 -11   4  -2   19.86    1.72
 -11   8  -3    4.83    1.58
 -11   9  -3   12.59    1.72
 -11  10  -3    3.33    1.68
 -10  -1   1    0.54    1.66
 -10   0   0    5.19    1.65
 -10   7  -3   39.89    1.90
 -10   8  -3    5.97    2.23
 -10   9  -3   14.30    2.25
 -10  10  -3   19.12    1.68
  -9  -3   3    2.67    2.31
  -9   6  -3   22.00    1.75
  -9   9  -3   12.21    2.34
  -9  10  -3   10.25    1.71
  -8  -4   4   -0.29    2.37
  -8  -2   1    1.57    1.54
  -8  -1   0    7.04    1.77
  -8   6  -3   53.44    2.18
  -8   9  -3   40.06    2.00
  -7   0  -1   67.52    2.35
  -7   2  -2   51.35    2.85
  -7   6  -3   45.74    2.27
  -7   7  -3   29.78    2.57
  -7   8  -3    3.10    1.73
  -7  12  -2    6.37    2.50
  -6  11  -2    0.78    2.24
  -5  -5   4   18.52    2.56
  -5   2  -2   93.28    3.76
  -5  10  -2   13.04    2.40
  -4  -3   1   28.34    2.90
  -3  -3   1    1.01    2.88
  -3   0  -1   56.02    4.33
  -3   6  -2  138.46    4.13
  -1  -1   0  206.43    8.15
  -1   2  -1   18.65    6.01
  -1   9   0    7.68    3.42
   0  -6   6   12.72    2.97
   0   7   0   31.16    3.44
   0   9   1    0.75    2.32
   1  -6   7    5.12    2.22
   1   7   1    1.00    2.50
   2  -4   4   44.66    2.45
   2  -3   3  366.53    5.30
   2   2   1   39.67    3.03
   2   3   1   61.61    3.18
   2   8   3    4.58    2.21
   2   9   4    2.29    2.28
   3  -5   8   18.01    1.64
   3  -5   9    4.62    1.68
   3  -5  10   31.89    2.53
   3  -4   5    6.85    2.46
   3  -3   4  114.70    3.01
   3   2   2  165.97    4.21
   3   7   4    0.26    2.09
   3   8   5    0.21    2.21
   4  -4   8   36.41    1.99
   4  -4   9   12.47    1.73
   4  -4  10   32.34    2.49
   4  -1   4    0.67    2.10
   4   4   4   13.33    2.59
   5  -2   7   -0.23    2.39
   5  -2   8   17.73    1.69
   5  -2   9   10.28    1.62
   5  -2  10    6.48    1.73
   5  -1   6    6.00    2.44
   5   0   6   20.29    1.83
   5   2   6    6.70    1.73
   5   3   6   21.05    2.38
   5   4   7    1.58    2.23
   5   4   8   11.23    1.74
 -13   7  -2   -0.90    2.25
 -11   0   1    5.80    2.33
 -11   1   0   15.60    1.59
  -9   1  -1   20.35    1.73
  -9   3  -2   47.66    1.98
  -9   7  -3    0.77    1.67
  -9   8  -3   41.10    1.98
  -8   7  -3   21.24    1.93
  -8   8  -3    5.94    1.75
  -7  -3   2    3.92    2.22
  -6   0  -1   -0.68    1.84
  -6   2  -2    5.03    1.79
  -6  13  -1    8.43    2.38
  -4   0  -1   39.66    4.43
  -3   4  -2   75.22    3.41
  -3   5  -2    5.75    3.17
   1  10   3    1.34    2.31
   2  -6   9    3.37    2.31
   2   1   1   86.15    4.37
   2   4   1   39.78    3.10
   2   7   2   30.50    2.54
   3  -5   7   47.72    2.06
   3  -2   3  134.07    4.76
   3   1   2   13.42    3.04
   3   3   2  141.43    3.06
   3   6   3   35.42    1.92
   4  -4   7   17.06    1.77
   4  -3   5    2.98    2.50
   4   6   5    3.04    2.21
   5  -3   8   20.90    2.42
   5  -3   9    8.94    1.65
   5  -3  10   21.62    2.41
   5   0   5   53.13    2.86
   5   1   5    1.75    2.42
   5   2   5   26.29    2.57
   5   4   6   21.35    2.25
 -13   5  -1    2.02    2.23
 -12   2   0    4.04    1.63
 -12   6  -2   10.44    1.61
 -11   3  -1   12.90    2.27
 -11   5  -2   12.58    1.67
 -10   2  -1    1.05    1.56
 -10   4  -2   16.93    1.73
  -9  -2   2    1.65    1.50
  -9  -1   1   20.55    2.51
  -9   0   0   47.62    1.98
  -8   1  -1    4.92    2.50
  -8   3  -2    0.96    1.81
  -8  12  -2    1.95    2.21
  -7  -2   1   18.61    2.52
  -7  -1   0   70.69    2.19
  -6  -5   5   11.67    2.47
  -6  -4   3   11.46    1.74
  -5   0  -1  170.77    3.31
  -5  12  -1   10.20    2.97
  -4   3  -2   58.46    3.27
  -4   8  -2   47.85    3.14
  -4  11  -1    0.80    2.68
  -2  12   1    6.45    3.45
   1  -4   3  235.80    5.80
   1   3   0   31.22    3.94
   1   9   2   12.62    2.38
   2  -6   8   14.70    2.42
   2  -5   5    8.56    2.78
   2  -2   2  344.79    5.97
   3  -5   6    9.91    2.46
   3   0   2  261.52    5.22
   3   4   2    6.00    1.77
   4  -4   6    7.40    2.43
   4  -2   4  120.97    2.88
   4   1   3    7.39    2.07
   4   2   3   72.97    2.40
   4   3   3   55.04    2.74
   4   5   4    0.38    1.62
   5  -3   7   33.01    1.84
   5  -2   6   81.79    2.24
   5  -1   5   45.72    2.81
   5   3   5   61.36    2.00
   5   5   7    5.80    1.61
   6  -1   9   12.12    2.27
   6   0   8    0.70    2.21
   6   0   9   14.02    1.59
   6   1   8   17.87    2.33
   6   2   8   10.47    2.32
 -12   4  -1    9.62    1.60
 -12   7  -2    5.87    1.59
 -11   6  -2   -0.15    2.22
 -10   1   0    7.47    2.23
 -10   5  -2   28.53    2.44
  -9   4  -2   33.85    1.88
  -9  12  -2    9.88    2.38
  -8  -3   3    2.55    2.32
  -7  -4   4    3.40    2.18
  -7   3  -2  142.60    2.75
  -7  11  -2   19.35    2.40
  -6  -1   0    9.16    2.46
  -6   3  -2   56.05    3.20
  -5   3  -2    4.95    3.51
  -4  -5   4   51.51    3.10
  -2   1  -1  110.67    5.02
   1  -6   6   87.38    3.36
   1   4   0  226.98    5.74
   2  -6   7   21.78    2.44
   2   5   1    1.06    2.58
   3   8   4    8.92    2.43
   4  -5   8   -0.03    1.44
   4  -5   9   32.83    1.85
   4  -5  10    3.78    1.68
   4   0   3    7.15    2.26
   4   7   5   20.89    2.45
   5  -4   8    0.08    2.33
   5  -4   9   15.85    1.66
   5  -4  10    2.70    2.16
   5  -3   6   18.01    2.61
   5   4   5    1.24    2.13
   5   5   6    7.57    1.69
   6  -2   8   15.71    2.24
   6  -2   9    5.38    2.23
   6  -1   7    0.98    2.21
   6  -1   8   32.56    1.80
   6   0   7   28.89    1.72
   6   1   7   10.57    1.59
   6   2   7    1.91    2.17
 -13   4   0   -0.76    2.23
 -13   6  -1    2.59    1.62
 -12   3   0   12.27    2.19
 -12   8  -2    0.54    1.53
 -12   9  -2    8.86    1.66
 -12  10  -2    7.58    2.40
 -11   2   0   12.40    2.26
 -11   7  -2    9.91    2.28
 -10  -1   2    6.71    1.66
 -10   0   1   10.08    2.27
 -10   3  -1    1.75    2.23
 -10  12  -2   11.48    1.71
  -9   2  -1   52.05    2.08
  -8   0   0    9.18    2.49
  -8   4  -2   68.33    2.22
  -7   1  -1  111.28    2.55
  -6  -3   2   25.79    2.57
  -6  -2   1   35.15    2.69
  -6  10  -2    3.48    2.37
  -5   9  -2    0.03    2.51
  -4   4  -2   21.30    2.70
  -4   7  -2    6.36    2.65
  -3  -6   6    1.21    3.35
   1  -3   2   39.31    4.28
   1   2   0    2.58    4.38
   2   0   1  791.72    9.01
   2   9   3   18.39    2.41
   3  -6   8    2.16    2.22
   3  -6   9   23.26    1.83
   3   5   2   31.55    2.11
   3   7   3   33.10    1.95
   4  -5   7   47.65    2.60
   4  -1   3   74.72    3.75
   4   4   3    4.05    1.71
   4   6   4    8.20    1.73
   5  -4   7   46.63    2.51
   5  -2   5   -0.08    1.81
   5   0   4    7.64    2.60
   5   1   4  112.36    2.52
   5   2   4   18.48    1.96
   6  -3   9   37.75    2.37
   6  -2   7   26.82    2.41
   6   0   6   12.59    1.72
   6   1   6    2.16    1.60
   6   2   6   38.31    2.39
   6   3   7   23.70    1.69
 -13   7  -1    4.90    2.28
 -12   2   1    2.17    2.19
 -12   5  -1   14.78    1.70
 -11   0   2   11.06    1.73
 -11   1   1    0.08    1.64
 -11   4  -1    2.73    1.57
 -11   8  -2    8.27    1.61
 -11   9  -2   -1.21    2.26
 -11  10  -2    9.04    2.27
 -11  11  -2    9.36    1.62
 -10   6  -2   12.14    1.71
 -10  11  -2   12.86    2.37
  -9   5  -2    2.89    1.68
  -9  11  -2   -0.29    2.07
  -8  -2   2   13.99    1.76
  -8  -1   1   27.91    1.94
  -8   2  -1   90.31    3.04
  -8  11  -2   16.80    2.34
  -7   4  -2    1.85    1.84
  -7  13  -1    7.01    2.87
  -6   1  -1   38.80    2.29
  -6   4  -2  141.90    3.55
  -5  -4   3   43.62    2.88
  -5  -1   0   54.42    2.41
  -5   4  -2  123.32    3.87
  -4   5  -2  126.59    3.87
  -4   6  -2   87.39    3.41
  -1  11   1    0.26    2.78
   0  11   2   11.08    2.55
   1  -5   4   84.85    3.68
   1   8   1   37.60    2.87
   2   8   2   14.12    2.42
   3  -4   4   88.40    2.58
   3  -1   2  179.74    4.01
   4  -4   5   71.05    2.33
   4  -3   4   43.81    2.31
   4   5   3   76.86    2.84
   5  -5   9    8.82    2.28
   5  -1   4  118.69    3.21
   5   3   4   14.60    1.75
   5   5   5   16.37    1.65
   5   6   6    0.99    1.61
   6  -3   8   -0.10    1.50
   6  -1   6   52.24    1.98
   6   3   6    2.30    1.54
   6   4   7    6.86    1.74
 -13   5   0   14.38    2.32
 -13   8  -1   -2.34    2.25
 -12   6  -1    1.30    2.19
 -10   7  -2    3.45    1.60
 -10   8  -2   17.07    2.30
 -10   9  -2   16.37    2.38
 -10  10  -2    2.32    2.27
  -9  -2   3   12.41    1.71
  -9   1   0    5.07    1.64
  -9   3  -1    7.68    2.42
  -9   6  -2   25.75    1.84
  -8   5  -2   22.73    2.00
  -7  -3   3   42.02    2.65
  -7   0   0   30.28    2.77
  -7  10  -2    1.93    2.23
  -6  -5   6    6.17    2.38
  -6   9  -2   22.38    2.73
  -5  -5   5    6.22    2.25
  -5   1  -1   12.25    2.55
  -5   8  -2   33.60    2.86
  -4  -6   7   10.49    3.54
  -4  -1   0  129.96    3.48
  -4   1  -1  147.60    4.84
  -3  -1   0  192.58    5.02
  -3   1  -1  209.87    4.60
  -2  -1   0   50.83    3.29
   1   5   0   25.36    3.15
   2  -6   6   24.01    2.73
   2   6   1   63.05    3.17
   3  -6   7   69.82    2.90
   3  -5   5   80.56    3.16
   3  -3   3   68.51    3.18
   3   6   2   22.54    2.58
   4  -6   9    6.78    2.39
   4  -5   6   25.99    2.58
   4   7   4   15.00    2.38
   5  -5   8   28.16    1.80
   5  -4   6    7.80    1.76
   5  -3   5   75.88    2.38
   5   4   4   26.73    1.74
   5   6   5    9.37    2.32
   6  -4   9   10.96    1.62
   6  -3   7   83.02    2.12
   6  -2   6    8.26    1.76
   6   0   5   46.39    2.02
   6   1   5   35.79    2.00
   6   2   5    2.42    2.33
   6   4   6    8.55    2.31
   7  -1   8   31.04    2.35
   7   0   8   33.19    1.76
   7   1   8    1.91    1.63
 -12   4   0    0.92    1.54
 -12   7  -1   11.57    2.26
 -11   3   0   13.96    1.67
 -11   5  -1   12.90    1.64
 -10  -1   3    2.54    2.20
 -10   2   0   38.04    1.93
 -10   4  -1   31.90    1.81
  -9  -1   2   14.81    1.63
  -9   0   1    2.33    1.58
  -9   7  -2   29.69    1.82
  -9   8  -2    4.42    2.43
  -9   9  -2   21.33    2.47
  -9  10  -2   11.78    1.70
  -8  -3   4   13.38    2.30
  -8   6  -2    2.18    1.89
  -8  10  -2   13.45    1.81
  -7   2  -1    2.17    1.79
  -7   5  -2   64.07    2.27
  -7   9  -2   30.79    2.51
  -6  -4   4   13.63    2.41
  -6   5  -2    3.12    1.85
  -5  -3   2   20.96    2.05
  -5  -2   1    9.00    1.79
  -5   5  -2   16.71    2.22
  -5   6  -2   33.82    2.73
  -5   7  -2   53.57    3.03
  -3  -5   4    1.75    2.93
  -2   8  -1   16.95    4.50
  -1   3  -1   79.55    5.60
   1  -7   9    1.37    2.44
   1  10   2   12.90    2.38
   3   8   3    5.49    2.28
   4  -6   8   24.14    2.28
   4  -2   3  136.23    3.35
   4   1   2   93.98    3.75
   4   2   2    2.88    2.76
   4   6   3    5.61    2.37
   5  -5   7    1.45    2.31
   5  -2   4  120.52    2.65
   5   5   4   17.13    2.28
   6  -4   8   25.40    1.65
   6  -3   6    7.85    2.41
   6  -1   5    3.33    1.80
   6   3   5   12.92    1.56
   7  -2   8    2.11    1.56
   7  -2   9   15.95    1.57
   7  -1   7    9.10    2.35
   7   0   7    2.00    1.60
   7   1   7   18.67    1.69
   7   2   7   15.88    2.31
 -13   6   0    4.86    1.64
 -12   3   1    0.58    2.15
 -12   8  -1   13.06    2.28
 -11   0   3    5.45    2.35
 -11   2   1   14.04    2.24
 -11   6  -1   13.59    2.24
 -10   0   2    1.00    2.23
 -10   1   1   14.12    1.80
  -8   1   0   32.00    2.03
  -8   3  -1   28.76    2.70
  -8   7  -2   41.96    2.07
  -8   8  -2   11.49    1.82
  -8   9  -2    0.48    1.55
  -8  13  -1    1.06    1.63
  -7  -4   5   13.26    2.38
  -7  -2   2   29.36    1.87
  -7  -1   1    2.94    1.68
  -7   6  -2   41.91    2.29
  -7   7  -2   -0.35    2.33
  -7   8  -2   83.64    2.97
  -6   0   0   57.45    2.97
  -6   6  -2   73.96    2.32
  -6   7  -2   65.59    3.02
  -6   8  -2    5.60    1.91
  -6  12  -1    0.81    2.29
  -4  -4   3    1.81    2.38
   0  -7   8   31.97    3.33
   0  10   1    9.47    2.96
   1  -7   8   18.86    2.55
   2  -7   9   27.21    2.64
   2  -4   3   76.20    3.84
   3   2   1  123.89    4.44
   3   3   1    0.69    2.83
   4   3   2   76.42    2.34
   5   0   3  106.68    3.14
   5   1   3   29.70    2.05
   5   2   3   14.49    2.04
   5   3   3   57.97    2.79
   6  -5   9    2.72    2.24
   6  -4   7    2.24    1.54
   6  -2   5   66.22    2.13
   6   4   5   17.84    1.66
   6   5   6   24.66    1.86
   7  -3   8   25.48    2.37
   7  -3   9    6.24    1.72
   7  -2   7   31.60    1.77
   7   0   6   42.73    2.45
   7   1   6   10.08    2.21
   7   3   7    1.13    1.66
 -13   7   0    6.79    2.33
 -12   2   2   12.07    1.63
 -12   5   0    1.78    1.52
 -12   9  -1    0.14    1.54
 -12  10  -1    6.81    1.59
 -11   1   2   14.46    1.63
 -11   4   0   25.24    2.34
 -11   7  -1    1.65    2.20
 -10   3   0   11.30    2.34
 -10   5  -1    4.51    1.70
  -9   2   0   12.57    1.78
  -9   4  -1   13.11    1.76
  -8  -2   3    5.87    2.29
  -6   2  -1   47.66    2.29
  -4  -2   1   31.84    2.17
  -2   2  -1  564.83    7.77
   0   8   0    6.16    3.18
   1   6   0   10.24    3.25
   2  -7   8    2.63    2.13
   2  -5   4  108.62    3.69
   3  -7   9   12.94    2.40
   3  -6   6    8.49    1.80
   3  -2   2    0.67    3.59
   3   4   1   37.20    2.88
   3   7   2    2.98    2.30
   4  -6   7    2.58    1.63
   4  -5   5   63.41    2.89
   4  -4   4    1.66    2.58
   4   0   2   84.49    3.21
   4   4   2   48.10    2.24
   4   8   4    1.56    2.34
   5  -6   8   20.35    2.32
   5  -6   9    7.06    1.64
   5  -5   6   72.74    2.84
   5  -4   5   63.59    2.39
   5  -3   4    2.60    2.61
   5  -1   3   45.13    2.82
   5   4   3    4.97    2.45
   5   6   4    0.74    2.25
   6  -5   8   25.93    1.78
   6  -4   6   30.34    2.49
   6   0   4   36.30    2.08
   6   1   4    3.68    1.79
   6   2   4   52.50    1.99
   7  -4   9    0.77    2.26
   7  -3   7    9.85    2.26
   7  -1   6   20.96    1.73
   7   2   6    7.86    1.58
   7   3   6   17.57    2.34
 -13   5   1    0.48    1.59
 -13   8   0   14.65    2.40
 -12   6   0   12.33    2.24
 -11   8  -1   18.90    2.25
 -11  11  -1    6.08    2.31
 -10   6  -1   31.07    2.52
 -10  12  -1    1.67    2.28
  -9  -2   4   -0.35    1.61
  -8  -1   2    4.90    2.26
  -8   0   1   20.05    1.86
  -7   1   0    8.85    2.69
  -7   3  -1   47.30    2.21
  -7  12  -1    5.41    2.35
  -6  -3   3   19.19    2.47
  -6  -1   1   56.69    2.82
  -5   0   0   21.71    3.28
  -5   2  -1   70.82    3.13
  -5  11  -1   14.84    2.47
  -4  -3   2    0.69    1.83
  -1  -7   8    0.32    3.96
   0  -6   5   46.43    4.52
   1  -6   5    0.32    2.92
   1   1   0  203.79    8.28
   2  -1   1  111.51    6.35
   2   7   1   24.92    2.77
   2   9   2   -0.26    2.16
   3   1   1  218.81    4.26
   4  -3   3   70.66    3.85
   4   5   2    1.30    2.30
   4   7   3   16.62    2.41
   6  -5   7   41.05    2.57
   6  -3   5   51.78    2.19
   6  -1   4   44.67    2.13
   6   3   4   36.28    1.88
   6   5   5   -0.42    1.58
   7  -4   8   10.05    1.60
   7  -2   6   15.31    1.70
   7   0   5    3.65    2.23
   7   1   5   42.03    2.53
   8  -2   8   14.26    2.32
   8  -1   8    0.54    1.62
 -12   4   1   11.81    1.58
 -11   3   1   12.80    1.55
 -11   5   0    7.17    2.16
 -11   9  -1   14.30    1.73
 -11  10  -1    1.54    1.62
 -10  -1   4    2.61    2.23
 -10   2   1    1.00    2.31
 -10   7  -1   37.67    2.50
 -10  11  -1   -1.44    2.28
  -9  -1   3   10.55    2.23
  -9   0   2   18.19    2.42
  -9   1   1   34.54    1.96
  -9   5  -1   57.88    2.08
  -9  12  -1   -0.17    1.60
  -8  -3   5   -0.31    2.26
  -8   2   0   13.67    2.63
  -8   4  -1    4.40    1.83
  -8  12  -1   11.44    1.64
  -7  -3   4    2.76    2.21
  -6  -2   2    3.98    2.41
  -5  13   0   16.41    2.62
  -4   2  -1   25.72    2.92
  -4  10  -1   20.29    2.57
  -3  -2   1  174.19    4.51
  -3   2  -1  108.93    3.65
  -3   9  -1   11.43    3.10
   1   9   1   12.28    2.54
   2  -3   2   22.88    3.65
   3  -7   8   25.43    2.00
   3   5   1   49.96    3.06
   3   9   3    2.14    2.44
   4  -7   9    2.84    2.38
   4  -6   6   37.43    2.57
   4  -1   2   30.75    3.13
   5  -6   7   23.64    2.42
   5  -2   3    3.41    2.79
   5   5   3   13.09    1.64
   6  -6   9   31.61    2.44
   6  -2   4    1.39    1.87
   6   4   4    1.64    1.81
   7  -5   9   21.26    2.38
   7  -4   7   19.80    1.79
   7  -3   6   30.35    1.88
   7  -1   5   27.84    1.89
   7   2   5    5.44    1.56
   8  -3   8   18.15    2.26
   8  -1   7   11.15    1.63
   8   0   7    9.54    1.67
   8   1   7    0.73    1.57
 -13   6   1    6.71    1.58
 -12   3   2   10.32    1.71
 -12   7   0    3.46    1.55
 -11   1   3   -0.73    2.21
 -11   2   2    0.12    2.15
 -10   0   3   17.12    1.78
 -10   1   2    9.69    1.65
 -10   4   0   22.27    1.85
 -10   8  -1    0.58    1.58
 -10   9  -1   19.74    2.37
 -10  10  -1    7.01    1.59
  -9   3   0   34.34    1.89
  -9   6  -1   -0.67    1.70
  -9  11  -1   16.01    2.38
  -8   5  -1   47.89    2.78
  -7  -4   6    3.71    2.29
  -7   4  -1   30.67    2.75
  -6   3  -1    1.76    2.04
  -6  11  -1   30.29    2.58
  -5  -5   6    3.53    2.38
  -5  -4   4    3.81    2.28
  -4  -5   5    1.45    2.21
  -4   0   0    4.22    4.14
  -3  -4   3   47.58    3.06
  -1   4  -1  210.59    8.57
  -1   5  -1    3.23    5.44
   1  -7   7    9.89    2.44
   2  -7   7   30.54    2.63
   2  -6   5   37.58    2.86
   3  -5   4    1.07    1.82
   3  -4   3   55.68    3.61
   3   0   1   52.71    2.91
   4  -7   8   16.60    2.33
   5  -5   5    0.48    2.38
   5   7   4   10.43    1.72
   6  -6   8    0.18    2.29
   6  -5   6   31.29    2.52
   6  -4   5   16.27    2.65
   6   1   3   87.31    3.07
   6   5   4   24.10    2.50
   7  -5   8    1.71    1.54
   7  -2   5   53.03    2.04
   7   3   5    0.28    1.54
   8  -2   7   -0.13    1.53
   8  -1   6   15.51    2.30
   8   0   6    8.42    2.27
   8   1   6   20.19    2.27
 -13   7   1    8.92    2.29
 -12   5   1    5.97    1.59
 -12   8   0    1.44    1.58
 -12   9   0    6.16    2.26
 -12  11   0    3.40    2.34
 -11   6   0   13.41    1.62
  -9  -2   5    3.32    2.40
  -9   7  -1   18.78    1.71
  -9  10  -1   13.49    2.40
  -8  11  -1   13.97    2.32
  -7  -2   3    3.23    2.30
  -7   0   1   50.09    2.23
  -7  11  -1    2.73    2.29
  -6  -4   5   -0.71    2.16
  -6   1   0   23.57    2.28
  -5  -1   1   89.70    3.13
  -5   3  -1  178.86    4.60
  -3  -3   2   53.86    3.30
  -2  -5   4   22.11    3.54
  -2  -2   1   23.37    3.90
   3  -7   7    2.79    2.21
   3  -6   5   96.38    3.35
   3   8   2   18.18    2.41
   4   6   2    3.33    1.61
   4   8   3   12.82    2.40
   5  -7   9   30.38    1.91
   5  -4   4   50.23    2.19
   5   1   2   82.66    2.46
   5   2   2   51.56    2.16
   5   3   2    1.65    2.41
   5   6   3   30.08    2.47
   6  -3   4   16.07    2.74
   6   0   3   32.31    2.07
   6   2   3    8.95    1.86
   6   3   3    9.88    2.37
   7  -5   7   37.24    2.60
   7  -4   6   10.46    1.62
   7  -3   5    2.77    2.34
   7   0   4   18.49    2.45
   7   1   4   23.99    2.49
   7   2   4    1.32    2.25
   7   4   5    5.85    1.71
   8  -4   8    1.83    1.62
   8  -3   7   17.36    1.67
   8  -2   6   47.22    2.54
   8   2   6    4.35    1.65
 -13   8   1   -0.15    2.30
 -12   4   2    0.46    2.20
 -12   6   1    2.56    2.18
 -12  10   0    2.66    1.64
 -11   4   1    2.57    1.57
 -11   7   0   28.03    2.38
 -10   3   1   13.98    1.69
 -10   5   0   22.32    1.83
  -9   2   1   24.09    2.48
  -9   4   0    2.95    2.41
  -9   8  -1   28.73    1.84
  -9   9  -1    0.72    1.62
  -8  -2   4    8.24    1.65
  -8   1   1    1.20    1.83
  -8   3   0   10.76    2.53
  -8   6  -1   32.85    2.10
  -8  10  -1    3.03    2.15
  -7  -1   2   41.49    1.99
  -7   2   0  100.95    2.51
  -7   5  -1    7.57    2.66
  -6   4  -1   29.96    3.25
  -6  13   0    6.98    2.49
  -5  -3   3   12.04    2.54
  -5  10  -1    0.79    2.51
  -4   3  -1  239.39    5.20
  -3   0   0  262.03    5.26
  -2   3  -1  630.61    8.42
   0  -7   7    0.59    3.14
   2   3   0   55.93    3.99
   2   4   0   72.31    3.82
   2   8   1    0.77    2.26
   3   6   1    3.82    2.51
   4  -7   7   18.74    2.40
   4  -5   4   91.26    3.04
   4  -2   2  179.35    4.04
   5  -7   8    1.63    2.08
   5  -6   6   34.40    1.94
   5  -3   3  180.89    3.90
   5   0   2    2.83    2.12
   5   4   2   20.21    2.56
   6  -6   7   20.40    1.87
   6  -1   3   16.50    2.00
   6   4   3   27.08    2.33
   6   6   4    2.93    2.40
   7  -1   4   -1.15    1.72
   7   3   4   31.42    2.50
   8  -4   7   22.59    1.65
   8  -3   6   10.19    2.24
   8   0   5   41.82    2.41
   8   1   5   -2.33    2.29
 -13   6   2   -0.12    2.28
 -12   3   3    3.41    2.25
 -11   1   4    2.18    2.29
 -11   3   2   14.67    1.70
 -11   8   0    7.77    1.64
 -11  11   0    4.29    2.26
 -11  12   0    2.60    1.65
 -10   0   4    3.45    2.26
 -10   2   2   14.00    2.38
 -10   6   0    7.10    2.44
  -9  -1   4   11.58    2.30
  -9   1   2   -1.31    2.16
  -8  -1   3   39.03    1.91
  -8   0   2   12.77    1.79
  -8   7  -1    1.83    1.87
  -8   8  -1   21.41    2.60
  -8   9  -1   36.13    2.58
  -7  10  -1    9.87    2.41
  -6  10  -1   36.54    2.70
  -5  -2   2   62.03    2.38
  -5   1   0  230.32    4.68
  -4  12   0    0.16    2.80
  -3   3  -1   24.15    2.76
   1   7   0   30.92    3.05
   2   2   0  193.29    5.13
   3  -3   2   46.25    4.14
   4  -6   5    2.47    2.48
   4  -4   3  298.30    4.61
   4   1   1    4.30    3.49
   4   2   1   56.52    2.56
   4   3   1   35.14    2.15
   5  -1   2  281.16    4.36
   6  -5   5   71.21    2.89
   6  -2   3  115.72    3.27
   7  -6   8   12.00    1.73
   7  -5   6    1.05    2.22
   7  -4   5   77.83    2.78
   7  -2   4   26.71    1.90
   7   4   4    8.86    2.29
   8  -5   8   16.18    1.66
   8  -2   5    2.41    2.27
   8  -1   5   19.50    1.66
   8   2   5   11.04    1.70
   9  -2   7   10.66    1.69
   9  -1   7    2.21    1.60
 -12   5   2    5.86    2.23
 -12   7   1    9.58    1.62
 -11   2   3   18.03    1.71
 -11   5   1   30.27    1.75
 -11   9   0    2.55    1.60
 -11  10   0   19.68    1.74
 -10   1   3   10.51    1.65
 -10   4   1   35.33    2.62
 -10  12   0    3.86    2.38
  -9   0   3    9.65    1.59
  -9   5   0    2.43    2.34
  -8  13   0   13.37    1.76
  -7  -3   5   17.84    2.35
  -7   6  -1   53.63    2.11
  -7   7  -1   49.39    2.66
  -7   9  -1   24.72    2.54
  -7  13   0    4.63    1.63
  -6  -3   4   33.08    2.50
  -6   0   1   16.62    1.96
  -6   5  -1   84.10    2.57
  -5   4  -1    2.14    2.44
  -4   9  -1   28.17    2.73
  -2   0   0  426.09    8.26
  -2   7  -1    0.74    3.23
  -1  -2   1  197.70    7.06
   1  -2   1   17.27    5.79
   2   5   0  103.93    3.79
   2  10   2   11.31    2.54
   3  -1   1  218.10    4.58
   4   4   1    0.64    2.53
   4   7   2   20.15    1.79
   5  -7   7   30.49    2.41
   5   5   2   13.59    2.30
   5   7   3    1.47    1.58
   6  -7   8   14.94    1.72
   6  -6   6    8.06    1.68
   6  -4   4   86.73    2.47
   6   5   3    8.72    2.26
   7  -6   7   -0.21    2.26
   8  -5   7    1.70    1.50
   8  -4   6   12.65    1.69
   8   3   5    9.70    1.60
   9  -4   8    7.33    1.74
   9  -3   7   18.63    1.68
   9  -1   6   18.17    2.27
   9   0   6    2.22    1.68
   9   1   6    2.46    2.27
 -13   7   2    8.09    1.71
 -12   8   1    3.80    1.55
 -11   6   1   15.27    2.21
 -10   7   0    4.32    1.64
 -10   8   0   15.59    2.39
 -10  11   0   16.81    2.39
  -9   3   1    3.91    1.60
  -9  12   0   10.43    2.42
  -8   2   1   59.73    2.90
  -8   4   0  100.14    2.46
  -7   1   1   18.55    1.85
  -7   3   0   68.18    2.93
  -7   8  -1    1.59    1.70
  -6  -4   6   23.16    2.38
  -6  -2   3   52.10    2.76
  -6  -1   2   44.29    2.71
  -6   2   0   65.74    2.45
  -6   6  -1   19.30    2.63
  -6   9  -1    3.37    1.69
  -5  -5   7   12.66    2.52
  -5   9  -1   71.06    3.16
  -4  -4   4   30.17    2.80
  -4  -1   1    0.13    2.37
  -4   4  -1  198.91    4.95
  -3  -6   7   13.00    3.03
  -3   8  -1   45.84    3.00
  -2  -6   6   38.01    4.19
   2  -7   6    6.18    2.84
   3  -7   6   26.75    2.78
   3   7   1   10.96    2.45
   3   9   2    8.67    2.44
   4   0   1   37.01    3.17
   5  -6   5   41.12    2.59
   5  -5   4   52.34    2.21
   6   1   2   -0.31    2.75
   7  -3   4   43.20    2.09
   7   0   3   14.61    1.87
   7   1   3   21.31    1.83
   7   2   3   17.59    2.39
   7   5   4   -0.04    2.35
   8  -6   8   13.77    1.82
   8  -3   5   33.69    1.94
   8   0   4    2.04    2.31
   8   1   4   23.35    2.32
   9  -5   8    5.98    2.19
   9  -4   7    0.28    1.52
   9  -2   6    6.38    1.58
 -12   4   3    9.72    1.62
 -12   6   2    5.67    2.17
 -12   9   1    3.68    1.62
 -12  10   1   15.52    1.71
 -11   4   2   19.14    1.65
 -10   3   2    0.35    2.33
 -10   9   0    4.99    1.63
 -10  10   0    8.30    1.58
  -9  -1   5    2.19    2.32
  -9   6   0   39.78    1.98
  -8  -2   5   14.60    1.72
  -8  12   0   -0.26    2.41
  -7  -2   4   21.85    2.38
  -6   7  -1   17.25    1.85
  -6   8  -1   59.49    2.42
  -5  -4   5   15.30    2.41
  -5   5  -1   94.18    2.94
  -5  12   0    1.90    2.33
  -4   1   0   31.99    4.03
  -3   4  -1  213.68    5.29
  -2  -4   3   98.79    4.53
  -2  -3   2   81.51    4.23
  -2   4  -1   36.40    4.21
   2   1   0   47.72    4.52
   4  -7   6    5.77    2.47
   4  -3   2   58.74    4.35
   4   5   1   68.64    2.39
   5  -4   3   28.76    2.98
   5  -2   2   92.93    2.95
   5   6   2    1.40    2.28
   6  -7   7   -0.44    1.53
   6  -3   3    3.54    1.80
   6   0   2   40.45    2.16
   6   2   2   44.82    2.07
   6   3   2   66.36    2.79
   6   6   3    0.50    2.21
   7  -7   8   13.08    1.75
   7  -6   6   42.07    2.50
   7  -5   5   29.37    1.95
   7  -1   3  122.66    2.51
   7   3   3    2.60    1.69
   8  -6   7   15.78    2.25
   8  -5   6   46.78    1.99
   8  -4   5   21.86    2.46
   8  -2   4   33.57    2.55
   8  -1   4   24.63    1.84
   8   2   4   34.02    1.86
   9  -3   6    3.80    1.56
   9  -1   5    0.32    2.21
   9   0   5    4.13    1.62
   9   1   5   14.96    2.31
 -11   2   4    1.47    1.60
 -11   3   3    5.15    1.58
 -11   7   1    1.75    1.54
 -10   0   5   21.37    1.77
 -10   1   4   14.76    2.37
 -10   2   3    6.93    2.29
 -10   5   1    3.01    1.64
  -9   2   2   28.75    1.85
  -9   7   0   22.69    1.76
  -9  11   0   10.10    1.65
  -8  -1   4    0.57    2.23
  -8   1   2   81.00    2.89
  -8   5   0   31.83    2.05
  -7  -1   3   21.73    2.57
  -7   0   2    0.37    1.70
  -7  12   0    1.62    2.35
  -6  12   0   10.50    2.36
  -5   0   1  100.75    3.61
  -5   6  -1  125.99    2.82
  -5   7  -1    0.88    2.52
  -5   8  -1   46.99    2.37
  -4  -5   6   27.77    2.63
  -4  -3   3   88.24    3.45
  -4  -2   2  131.56    3.71
  -4   5  -1    7.39    3.52
  -4   8  -1    1.28    1.75
  -3  -5   5   30.80    3.24
   1  10   1    0.10    2.89
   2  -2   1  584.53    8.61
   2   6   0   12.74    2.72
   3  -8   8    5.34    2.91
   4  -8   8    0.69    2.12
   4   8   2    1.15    2.30
   5  -7   6    5.99    2.37
   6  -6   5   14.24    2.44
   6  -5   4   10.70    2.39
   6  -1   2   25.46    2.74
   6   4   2    0.01    2.19
   7  -4   4   11.59    1.90
   7  -2   3   44.96    2.19
   7   4   3    6.16    2.35
   8   3   4    1.58    1.62
   9  -5   7   11.64    1.62
   9  -4   6   32.42    1.82
   9  -2   5   18.90    1.68
   9   2   5    0.08    1.50
 -12   5   3    1.53    1.57
 -12   7   2    1.69    1.56
 -11   5   2    0.28    1.60
 -11   8   1   17.99    1.69
 -11   9   1   12.56    2.22
 -11  10   1    1.73    2.19
 -11  11   1    7.93    2.34
 -10   6   1   19.80    2.55
  -9   0   4   10.98    1.61
  -9   1   3   41.76    1.98
  -9   4   1   68.59    2.08
  -9   8   0    7.51    1.75
  -9   9   0   46.95    1.97
  -9  10   0    3.21    1.49
  -8   0   3    4.49    1.69
  -8   3   1   49.21    2.82
  -8  11   0   12.07    2.34
  -7  -3   6   -0.24    1.65
  -7   4   0   46.49    2.22
  -6   3   0  202.90    3.83
  -5   2   0   56.04    3.17
  -4   6  -1   39.30    3.25
  -4   7  -1   35.63    2.92
  -3   5  -1   57.21    3.92
  -3   7  -1   37.06    3.08
  -3  11   0    8.49    2.88
  -2   5  -1  118.41    4.81
  -2   6  -1   55.73    3.78
   0  11   1    6.08    3.42
   1  -7   6    1.83    3.26
   2   9   1   13.85    2.54
   3   3   0  200.23    4.30
   4  -1   1  148.25    3.83
   4   6   1   37.68    2.77
   5  -8   8   18.92    2.40
   5   1   1  130.49    2.92
   5   2   1    1.31    1.78
   5   3   1   46.31    2.60
   7  -7   7   13.06    1.72
   8  -7   8    0.37    1.66
   8  -3   4    2.63    1.76
   8   4   4   12.60    1.80
   9  -3   5   11.34    1.68
  10  -4   7   11.37    1.62
  10  -2   6    4.37    1.64
  10  -1   6    2.95    1.62
 -12   4   4    0.75    1.62
 -12   8   2    6.09    1.64
 -12   9   2    8.48    2.27
 -11   4   3   12.05    2.29
 -11   6   2   29.14    2.41
 -10   4   2    4.26    1.72
 -10  12   1    9.66    2.29
  -9  -1   6   10.96    2.36
  -8  -2   6    2.22    2.29
  -8   6   0   16.03    1.98
  -8  10   0   39.58    2.48
  -7   2   1   -0.94    1.83
  -6  -4   7   -0.53    2.29
  -6  -3   5   23.06    2.50
  -6   1   1  118.22    2.85
  -5  -3   4   30.06    2.73
  -3  -1   1  219.49    4.57
  -3   6  -1    1.03    2.82
   0   9   0   41.33    6.15
   2  -8   8   10.72    3.00
   2  -5   3   50.50    3.52
   3  -6   4   40.39    2.91
   3  -5   3   64.78    3.29
   3  -2   1  111.98    4.55
   3   2   0   50.57    4.12
   3   4   0   70.29    3.28
   5  -3   2    4.01    2.52
   5   0   1  167.55    3.30
   5   4   1   27.31    2.63
   5   7   2    6.70    2.34
   6  -8   8    9.47    1.72
   6  -7   6   67.08    2.22
   6  -4   3   46.88    2.17
   6  -2   2    3.21    1.79
   6   5   2   30.83    2.53
   7  -6   5    1.75    2.35
   7  -3   3   49.78    2.14
   7   1   2   41.73    2.69
   7   5   3   11.70    1.71
   8  -6   6    8.26    1.58
   8  -5   5    1.37    1.66
   8  -1   3   30.06    2.52
   8   0   3   69.22    2.10
   8   1   3    3.21    1.66
   8   2   3   18.35    2.47
   9  -6   7   16.46    1.72
   9  -5   6    9.87    1.66
   9  -4   5    2.56    2.20
   9  -1   4   24.72    1.69
   9   0   4    9.25    1.63
   9   1   4   -1.02    1.58
  10  -5   7   14.56    2.30
  10  -3   6   20.09    1.74
 -12   6   3    1.12    1.61
 -12  10   2    0.95    1.66
 -11   2   5   11.42    1.79
 -11   3   4    7.37    1.66
 -10   3   3   31.27    2.31
 -10   7   1   15.98    1.73
 -10   8   1    5.89    2.31
 -10  11   1   -0.65    2.12
  -9   3   2   21.52    1.92
  -9   5   1   26.74    1.89
  -8   7   0   67.96    2.38
  -8   8   0    8.25    2.44
  -8   9   0    4.80    2.38
  -7   5   0  118.57    2.63
  -7  11   0   24.70    1.78
  -5  -2   3   18.43    2.68
  -5  -1   2    2.99    1.85
  -3   1   0    1.87    3.04
   1   8   0    3.81    3.00
   2  -6   4    7.39    3.15
   3   8   1   14.55    2.40
   4  -8   7   24.67    2.55
   4  -6   4   46.61    2.32
   4  -5   3   66.00    2.42
   5  -8   7    1.41    2.24
   5  -6   4   -2.13    2.55
   7  -8   8    0.70    2.32
   7  -7   6   13.72    2.27
   7  -5   4   11.51    1.88
   7   0   2   25.39    2.02
   7   2   2    7.16    1.85
   7   3   2   15.19    2.20
   8  -7   7   20.28    1.75
   8  -4   4   31.94    1.91
   8  -2   3   22.26    2.47
   8   3   3   15.57    2.37
   9  -2   4    1.55    1.63
   9   2   4   10.44    1.66
  10  -4   6   11.63    1.67
  10  -2   5   18.85    1.68
  10  -1   5   14.75    1.72
  10   0   5    1.14    1.60
 -12   5   4    8.70    1.53
 -12   7   3   10.15    1.67
 -11   5   3   25.66    2.31
 -11   7   2   20.90    1.69
 -10   1   5    1.93    1.63
 -10   2   4    8.44    1.55
 -10   5   2   15.31    1.68
 -10   9   1   12.75    1.80
 -10  10   1   12.28    1.65
  -9   0   5    5.19    2.29
  -9   2   3    6.74    2.30
  -9   6   1   12.47    2.44
  -9  12   1    2.36    2.33
  -8  -1   5   25.31    2.28
  -8   2   2    4.69    1.90
  -8   4   1    1.85    1.77
  -8  13   1   -0.17    1.66
  -7  -2   5    1.38    1.57
  -7   1   2   66.05    2.74
  -7   6   0   10.89    2.53
  -7  10   0   10.30    2.40
  -6  -2   4    0.39    2.30
  -6   0   2   71.93    2.33
  -6   4   0   16.35    2.25
  -6  11   0    5.28    1.61
  -5   3   0   47.52    4.30
  -5  11   0   14.03    2.42
  -4   2   0  188.53    4.99
  -4  11   0   27.20    2.69
   3  -8   7   23.79    3.03
   3  -4   2   73.40    4.21
   3   1   0  182.52    4.17
   3   5   0    8.28    2.76
   4  -7   5   71.79    3.18
   4   7   1    2.31    2.34
   5  -7   5   21.34    2.48
   5  -5   3    5.11    2.60
   5  -1   1   12.64    2.58
   5   5   1    0.15    2.40
   6  -8   7   17.23    2.34
   6   6   2    5.73    2.29
   7  -4   3   93.32    3.02
   7  -1   2    1.75    1.89
   8  -6   5   25.85    2.44
   8   4   3    4.17    2.28
   9  -7   7    0.65    2.24
   9  -6   6    9.36    1.60
   9  -5   5   14.54    1.63
   9  -3   4   22.99    1.80
  10  -6   7   -0.16    2.37
  10  -5   6    6.42    2.22
  10  -3   5    0.17    1.57
 -12   8   3    3.12    2.23
 -11   4   4   10.93    2.31
 -11   8   2    3.20    1.57
 -11   9   2   10.54    2.23
 -11  11   2    0.68    2.32
  -9   1   4    3.61    1.64
  -8   0   4   23.87    2.36
  -8   1   3    2.51    1.66
  -7  -1   4   28.82    2.45
  -7   0   3   29.04    2.68
  -7   3   1   31.91    1.96
  -7   7   0   29.50    2.84
  -7   9   0   10.76    2.50
  -7  13   1    4.30    2.29
  -6  -1   3   40.61    2.13
  -5  -4   6   11.03    2.29
  -4   0   1  190.66    4.04
  -3  -4   4   41.98    2.92
   2  -4   2  110.60    4.90
   2   0   0  437.64    8.39
   2   7   0   11.47    2.62
   3  -7   5    8.57    2.46
   4  -4   2   21.85    3.75
   4  -2   1   23.54    3.10
   6  -7   5    3.42    2.28
   6  -6   4   55.42    2.11
   6  -3   2   54.72    2.48
   6   0   1   -0.14    2.60
   6   1   1   52.86    2.18
   6   2   1   16.83    1.80
   6   3   1   11.01    2.37
   7  -8   7   21.47    2.32
   7  -2   2   49.60    2.18
   7   4   2   21.70    1.71
   8  -7   6   12.44    1.73
   8  -5   4   30.52    1.85
   8  -3   3   38.02    1.97
   9  -4   4   60.04    2.62
   9  -1   3    8.05    2.35
   9   0   3    1.95    2.15
   9   1   3   16.54    2.30
  10  -4   5   16.82    1.74
  10  -1   4    3.12    2.27
  10   0   4   24.72    2.40
 -12   6   4    5.62    1.61
 -12   9   3    3.06    1.62
 -11   3   5    1.14    1.46
 -11   6   3    9.71    1.62
 -11  10   2    6.50    1.64
 -10   1   6   12.33    2.42
 -10   4   3    5.53    1.65
 -10   6   2   -1.34    1.62
  -9   4   2    1.68    1.65
  -9   7   1   35.18    1.86
  -9   8   1   15.43    2.39
  -9  10   1    6.82    2.49
  -9  11   1   12.52    1.75
  -8   5   1   44.98    2.84
  -8  12   1   11.12    2.38
  -7   8   0   31.77    1.98
  -6   2   1   39.45    2.47
  -6   5   0   52.35    2.40
  -6  10   0   24.33    2.65
  -6  13   1    5.42    2.35
  -5   1   1    7.15    2.57
  -5  13   1    0.32    2.33
  -4  -5   7    1.61    2.25
  -4  -4   5   16.58    2.64
  -3  -2   2    4.90    3.38
   1  -5   3    7.51    4.05
   4   2   0   16.27    3.09
   4   3   0   48.53    2.87
   5  -4   2  122.74    3.80
   5   6   1   29.44    2.52
   6  -5   3   58.36    2.21
   7  -7   5   13.57    2.45
   7  -6   4   53.93    2.84
   8  -8   7    0.91    2.23
   8   0   2    2.69    2.37
   8   1   2   14.10    2.44
   9  -6   5   24.51    2.55
   9  -2   3   47.08    2.65
   9   2   3    3.39    1.55
  10  -6   6   27.06    1.78
  10  -5   5    7.41    2.25
  10  -2   4   13.47    1.61
  10   1   4    0.94    1.53
  11  -2   5    1.28    2.24
 -12   7   4    1.61    1.57
 -11   7   3    6.52    2.28
 -10   2   5   17.70    1.75
 -10   3   4    1.47    1.48
 -10   7   2   10.74    1.76
 -10  12   2   -0.51    2.39
  -9   0   6    0.17    1.66
  -9   3   3   38.98    2.62
  -9   9   1    1.04    1.65
  -8  -1   6    5.33    2.18
  -8   3   2   30.60    2.12
  -7  -2   6   15.88    2.20
  -6  -3   6    7.91    1.64
  -6   6   0   54.73    2.92
  -6   9   0   36.27    2.63
  -5   4   0  126.56    4.20
  -5  10   0   24.82    2.68
  -3  -3   3    3.11    2.62
  -2   1   0  192.35    7.25
  -2  10   0   16.11    3.16
  -1  -7   8    0.15    3.57
  -1  -5   4   35.10    4.34
   3   0   0  273.40    5.31
   3   6   0   34.86    2.85
   4   1   0  128.97    4.32
   4   4   0  104.40    3.49
   5  -8   6   43.23    2.58
   5  -2   1   72.99    3.20
   6  -8   6    9.73    2.38
   6  -1   1   40.61    2.33
   6   4   1   21.31    1.85
   6   7   2   -1.00    2.48
   7  -5   3   20.26    2.71
   7  -3   2  137.97    2.71
   7   5   2   -0.92    1.51
   8  -4   3    3.67    1.75
   8  -1   2   10.87    1.79
   8   2   2   25.55    1.79
   8   3   2    4.50    2.32
   9  -7   6   16.19    1.64
   9  -5   4    4.27    2.37
   9  -3   3   16.95    2.50
   9   3   3    1.45    2.37
  10  -3   4   24.85    1.75
  11  -5   6   15.29    1.63
  11  -3   5   10.24    1.70
 -12   8   4   10.70    1.66
 -11   4   5   18.92    1.76
 -11   5   4    1.07    1.52
 -11   8   3   12.30    2.27
 -10   5   3   12.84    1.69
 -10   8   2   24.42    1.81
 -10   9   2    0.89    2.16
 -10  10   2   26.88    2.39
 -10  11   2    6.00    1.62
  -9   1   5   20.34    1.71
  -9   2   4   30.06    2.53
  -9   5   2   19.00    1.79
  -8   6   1   15.11    2.00
  -8  11   1   11.43    1.62
  -7   2   2   51.48    2.24
  -7   4   1   37.09    2.06
  -7  12   1   13.76    1.74
  -6   7   0    6.70    1.76
  -6   8   0   13.00    2.59
  -5  -3   5    2.02    2.33
  -4  -1   2  118.53    3.75
  -4   3   0  176.42    4.86
  -4  10   0    8.16    2.38
  -2  -1   1  106.68    4.69
   2  -8   7    0.93    3.17
   3   9   1    0.37    2.94
   4  -8   6    6.55    2.33
   5  -9   8   17.31    2.53
   6  -4   2  140.93    2.95
   6   5   1   13.80    2.39
   7  -8   6    2.73    1.53
   7   1   1   -0.98    2.56
   7   2   1   38.84    2.64
   8  -7   5   34.21    1.89
   8  -6   4   -1.72    1.59
   8  -2   2    9.81    1.80
   9  -8   7   10.19    1.62
  10  -7   6    1.70    2.28
  10  -6   5    0.13    2.25
  10  -4   4   -0.15    1.59
  11  -6   6    5.18    2.23
  11  -4   5    6.94    1.62
 -11   6   4   25.67    2.32
 -11   9   3    3.99    1.57
 -11  10   3    0.60    1.67
 -11  11   3    8.87    1.77
 -10   2   6    6.09    2.26
 -10   4   4    8.41    2.26
  -9   6   2   67.18    2.71
  -9  12   2    9.18    2.31
  -8   0   5   -0.59    1.49
  -8   1   4   43.04    2.57
  -8   2   3   25.16    2.00
  -8   4   2   43.25    2.80
  -8   7   1   -0.47    1.86
  -8   8   1   41.43    2.70
  -8   9   1   18.00    2.49
  -8  10   1    1.73    1.67
  -7  -1   5   31.59    2.41
  -6  -2   5   22.84    2.44
  -6   1   2   31.70    2.13
  -6   3   1    1.89    1.99
  -6  12   1    0.80    2.36
  -5  -4   7   12.49    2.31
  -5   0   2   15.49    2.17
  -5   5   0   21.70    3.29
  -5   9   0    1.99    2.44
  -4  -3   4   11.12    2.65
  -3  -5   6    9.68    2.42
  -3   2   0   46.91    3.56
  -3  10   0    6.53    2.31
  -2  12   1    6.51    3.39
  -1  -3   2   26.73    5.06
   2  -7   5   23.51    3.41
   4   0   0    2.25    3.98
   4   5   0    0.86    1.81
   4   8   1   10.94    2.47
   5   2   0  122.02    3.27
   6  -2   1   52.00    2.35
   7  -1   1  118.19    3.16
   7   0   1   66.58    2.36
   7   3   1   16.06    2.36
   7   6   2   11.27    2.40
   8  -8   6   28.55    1.88
   8  -5   3   13.30    1.90
   8  -3   2    1.06    2.61
   8   4   2    7.49    1.59
   9  -7   5    1.86    2.38
   9  -4   3    3.87    1.76
   9   0   2   40.90    2.49
  10  -5   4   22.14    2.24
  10  -2   3    4.43    1.55
  10  -1   3   16.77    1.65
  10   0   3    9.89    1.63
  10   1   3    0.38    1.64
  11  -5   5    0.72    1.57
  11  -3   4    0.61    2.26
  11  -2   4    6.25    1.67
  11  -1   4    7.23    1.66
 -11   4   6    7.73    2.35
 -11   5   5    8.08    2.19
 -11   7   4    8.09    2.18
 -10   3   5   14.21    1.67
 -10   6   3   22.95    1.77
  -9   4   3   71.56    2.19
  -9   7   2    7.71    2.43
  -9  11   2   16.70    2.35
  -8  -1   7   10.57    1.72
  -7  -2   7    1.29    2.29
  -7   0   4    4.61    2.39
  -7   1   3    0.72    1.93
  -7   5   1    0.61    1.85
  -7  11   1    1.45    1.61
  -6  -3   7   16.08    2.38
  -6  -1   4   50.20    2.74
  -6   0   3   26.82    2.59
  -5  -2   4   11.19    2.58
  -5  -1   3   58.16    2.84
  -5   2   1   54.01    4.04
  -5  12   1    9.59    2.32
  -4  -5   8    9.46    2.48
  -4  -2   3   45.19    2.35
  -2  -6   7   -0.03    2.67
  -2  -5   5   49.38    3.65
   2  10   1    1.46    2.86
   3  -3   1   26.50    2.89
   4  -9   8   12.30    2.40
   4  -3   1  235.78    4.43
   5  -7   4   20.76    2.60
   5  -6   3  115.12    3.29
   5  -3   1  177.19    4.57
   5   1   0   54.13    2.44
   5   3   0   31.29    2.11
   5   7   1    5.95    2.27
   6  -7   4  112.93    3.16
   6  -6   3   28.26    2.59
   7  -9   7    0.58    2.30
   7  -4   2    1.66    1.83
   9  -8   6    4.82    1.74
   9  -6   4   30.37    1.89
   9  -2   2    3.57    2.40
   9  -1   2   18.85    1.73
   9   1   2   -0.60    1.58
   9   2   2   12.69    2.32
  10  -3   3    1.50    1.50
  11  -4   4   14.79    2.29
 -11   8   4   -1.85    2.17
 -10   5   4   16.81    2.31
 -10   7   3    3.11    1.57
  -9   1   6   10.41    1.59
  -9   2   5    1.40    2.24
  -9   3   4   24.49    2.47
  -9   8   2   10.87    1.80
  -9   9   2   40.39    2.50
  -9  10   2    1.99    2.29
  -8   5   2    3.98    2.60
  -7   3   2    4.38    2.64
  -7   6   1   50.63    3.00
  -7  10   1    3.08    2.28
  -7  13   2    8.05    2.38
  -5   6   0   24.00    2.19
  -5   7   0   97.96    3.19
  -5   8   0    7.86    1.93
  -4   1   1  203.87    4.16
  -4   4   0    2.95    4.06
  -4  12   1   12.99    2.50
  -3   0   1   24.69    2.70
  -3  12   1    0.48    2.77
   1  -4   2   13.34    4.87
   2   8   0   37.86    3.51
   3  -8   6   17.73    3.13
   3   7   0    8.55    2.39
   4  -6   3   18.33    2.75
   5   0   0   22.34    3.40
   5   4   0    1.33    2.39
   6  -9   7   11.94    1.66
   6  -8   5   20.64    2.63
   6   6   1    0.45    2.40
   7  -8   5   11.01    2.38
   7  -7   4    3.89    1.74
   7  -6   3   46.54    2.75
   7  -2   1    2.65    1.81
   7   4   1    1.17    1.68
   8  -9   7   11.06    1.67
   8  -7   4   31.71    2.57
   8  -4   2   72.97    2.90
   8   0   1   40.90    2.68
   8   1   1   13.14    2.35
   9  -5   3   46.33    2.00
   9  -3   2   51.09    2.66
   9   3   2   11.04    2.35
  10  -8   6    5.11    2.37
  10  -7   5   19.32    1.69
  10  -6   4   15.38    2.24
  10  -4   3   13.25    2.34
  11  -6   5   11.84    1.63
 -11   5   6   -0.03    2.30
 -11   6   5   -0.30    1.57
 -11   9   4    9.51    1.65
 -11  10   4   -0.14    2.17
 -10   3   6    2.75    2.19
 -10   4   5    1.60    2.22
 -10   8   3   16.89    1.72
 -10   9   3   19.22    2.27
 -10  10   3   12.16    2.28
 -10  11   3    2.93    1.61
  -9   5   3    3.30    1.69
  -8   0   6   28.04    1.85
  -8   3   3   25.67    2.04
  -8  12   2    3.17    1.64
  -7   7   1   65.27    3.00
  -7   8   1    3.70    2.57
  -7   9   1   51.06    2.76
  -6   4   1   57.45    2.36
  -6  11   1   14.15    2.43
  -5  -4   8    5.52    2.29
  -4  -4   6   11.18    2.37
  -4   9   0    2.71    1.78
  -1  -4   3   39.07    4.20
   1  -6   4  111.82    6.64
   2  -3   1  610.73    8.34
   3  -1   0    2.22    3.35
   4  -7   4    7.67    1.91
   4  -5   2  128.52    3.88
   4  -1   0   31.20    4.13
   4   6   0   23.00    1.97
   5  -9   7   11.91    2.36
   5  -8   5    0.45    2.45
   5  -5   2   16.24    2.08
   6  -5   2    1.16    1.90
   6  -3   1   -0.05    2.06
   6   1   0   11.33    2.51
   6   2   0   15.53    2.55
   8  -8   5   -0.19    1.50
   8  -6   3   60.11    2.82
   8  -1   1    3.01    1.78
   8   2   1    6.26    1.66
  10  -1   2    0.88    2.24
  10   0   2   26.87    2.34
  11  -5   4   19.24    1.72
  11  -3   3   17.26    2.30
  11  -2   3    7.24    1.69
  11  -1   3    2.88    1.54
  11   0   3    9.87    1.60
 -11   7   5    6.43    2.24
 -10   6   4   -0.32    1.59
  -9   1   7    9.27    1.75
  -9   6   3    8.11    2.42
  -8   1   5    8.07    1.64
  -8   2   4    1.04    1.66
  -8   6   2   40.56    2.07
  -8  11   2    1.84    2.17
  -7  -1   6   11.80    1.62
  -7   2   3   10.61    2.69
  -6  -2   6    8.25    2.39
  -6   2   2   82.43    2.64
  -6  13   2   -0.39    2.32
  -5  -3   6   43.14    2.70
  -3   3   0  249.68    5.26
   2  -1   0  195.45    7.23
   5  -1   0  230.91    4.75
   5   5   0   25.45    2.07
   6   0   0   57.34    3.06
   6   3   0   38.00    2.69
   7  -5   2   64.85    2.26
   7  -3   1   52.32    2.17
   7   5   1    9.41    1.85
   8  -2   1   85.86    2.36
   8   3   1   19.01    1.75
   9  -8   5   26.11    1.83
   9  -7   4   22.43    1.83
   9  -6   3   20.40    2.47
   9  -4   2   31.25    2.52
  10  -5   3    5.30    1.64
  10  -2   2   30.80    1.79
  10   1   2    2.97    1.73
  11  -7   5   14.74    1.71
  11  -6   4   -0.69    2.20
  11  -4   3    9.91    2.27
  12  -4   4   11.44    1.70
 -11   6   6   23.27    1.75
 -11   8   5    8.85    1.60
 -10   5   5   16.77    2.29
 -10   7   4   27.21    2.40
  -9   2   6   20.37    2.34
  -9   3   5   26.15    2.32
  -9   4   4    0.37    1.64
  -9  12   3    5.79    1.65
  -8   0   7   -1.90    2.37
  -8   4   3    6.04    2.48
  -8   7   2   31.96    1.95
  -8  10   2   28.79    2.53
  -7   0   5   12.36    2.38
  -7   1   4  117.04    3.11
  -7   4   2   76.17    2.36
  -7  12   2    1.23    2.32
  -6   5   1  127.15    2.86
  -6  10   1   29.30    2.54
  -5   1   2  124.54    3.83
  -5   3   1  117.46    3.45
  -5  11   1   15.08    2.35
  -4   5   0  216.21    4.06
  -4   8   0   98.14    2.88
  -3   9   0   38.45    2.91
   3  -6   3   24.29    2.18
   5   8   1    1.56    2.37
   6  -9   6    6.72    2.26
   6   4   0    8.11    2.42
   6   7   1    7.43    2.42
   7  -9   6   18.80    1.81
   8  -9   6   10.84    1.74
   8  -5   2   21.90    1.99
   8   4   1    4.72    2.29
   9  -9   6    2.48    2.23
   9  -1   1   23.52    2.42
   9   0   1   -0.92    2.28
   9   1   1   16.37    2.52
  10  -8   5   17.09    1.72
  10  -7   4    2.11    1.56
  10  -3   2   26.09    1.75
  10   2   2   -0.03    1.67
  12  -5   4   -0.75    1.65
 -11   7   6   -1.05    2.29
 -11   9   5    1.56    1.64
 -10   4   6   29.61    1.89
 -10   8   4   30.11    1.79
 -10   9   4    0.66    2.16
 -10  10   4   20.87    2.30
 -10  11   4    5.61    1.68
  -9   7   3   16.84    1.83
  -9   8   3    1.54    2.33
  -9   9   3   -2.55    2.16
  -9  10   3   12.15    2.13
  -9  11   3    7.90    1.63
  -8   8   2    0.63    1.61
  -8   9   2   17.82    1.82
  -7  -1   7   20.39    2.33
  -6  -1   5    3.85    2.32
  -6   1   3  117.90    2.74
  -6   6   1   -0.08    2.62
  -6   9   1    6.43    2.42
  -4   0   2   21.95    3.69
  -4   6   0   67.96    2.60
  -4   7   0   68.37    2.54
  -3  -5   7   16.80    2.50
  -3  -4   5    0.78    2.39
  -2  -2   2  168.61    5.24
   3  -7   4   33.54    3.25
   3  -5   2    5.89    3.06
   4  -9   7    1.06    2.29
   4  -8   5   21.49    2.49
   5  -4   1    2.87    3.47
   6  -4   1   31.24    3.37
   6  -1   0   28.78    2.28
   7   0   0   31.30    2.73
   7   1   0   74.30    2.43
   7   2   0   23.62    2.46
   7   6   1   10.14    2.41
   8  -3   1   30.85    2.01
   9  -5   2    0.76    2.35
   9  -2   1   52.73    2.70
   9   2   1   11.90    1.69
  10  -9   6   11.12    1.77
  10  -6   3   10.99    1.66
  10  -4   2   19.67    1.77
  11  -8   5   -0.41    2.31
  11  -5   3    0.56    1.57
  11  -2   2   16.31    2.31
  11  -1   2    7.00    2.33
  11   0   2    1.39    2.19
  12  -6   4    5.43    2.22
  12  -3   3    6.49    1.66
 -10   4   7    1.79    2.27
 -10   6   5   18.16    1.64
  -9   2   7   -0.72    2.21
  -9   5   4   27.83    1.83
  -8   1   6    3.78    1.62
  -8   2   5   21.36    2.42
  -8   3   4   42.96    2.01
  -8   5   3   52.76    2.69
  -8  12   3    1.37    2.23
  -7   3   3  113.74    3.19
  -7   5   2   48.49    2.25
  -7  11   2   20.05    1.79
  -6  -2   7   13.69    2.38
  -6   0   4   51.78    2.15
  -6   3   2  132.87    3.38
  -6   7   1  105.14    2.54
  -6   8   1   79.31    2.38
  -6  12   2   10.49    2.35
  -5  -2   5   29.12    1.89
  -5   0   3    3.70    2.57
  -4  -3   5   76.30    3.16
  -4   2   1   36.95    3.16
  -4  11   1    0.58    2.27
  -3  -1   2   56.06    3.17
  -2  -4   4    0.35    2.40
  -2   2   0  411.65    7.32
  -2   9   0   21.06    2.74
  -1  -6   6   17.43    3.15
   4  -4   1  195.26    4.94
   4   7   0   23.66    2.65
   5  -9   6   12.36    2.35
   5  -2   0   53.92    4.27
   5   6   0    5.09    1.61
   6  -7   3    1.32    2.49
   6   5   0   11.16    2.51
   7  -8   4   42.36    1.93
   7  -7   3   28.30    1.86
   7  -4   1   29.41    2.09
   7  -1   0    8.86    2.70
   7   3   0    6.43    2.36
   8  -8   4   22.96    1.74
   8  -7   3   19.36    1.84
   8   5   1   -0.32    2.36
   9  -8   4    1.53    2.38
   9  -3   1    7.62    2.43
   9   3   1    5.06    2.38
  11  -7   4    4.22    1.67
  11  -3   2    0.49    1.61
  12  -4   3    1.28    1.56
 -10   5   6    5.66    1.57
 -10   7   5    2.30    1.51
  -9   3   6    6.43    1.53
  -9   4   5   21.68    1.74
  -9   6   4   31.20    1.79
  -7  -1   8   -0.54    2.27
  -7   0   6   15.25    2.36
  -7   6   2    3.08    2.59
  -7  10   2   23.24    2.40
  -5  -3   7    1.34    1.61
  -5  -1   4    8.00    1.82
  -5   4   1    2.44    2.51
  -5  10   1    4.61    2.42
  -4  -4   7   19.11    1.86
  -4  -1   3   25.88    2.66
  -3  -3   4   14.91    2.75
  -3   4   0   27.17    2.91
  -3   8   0   31.53    3.05
  -2  -6   8   12.07    2.45
  -2  -3   3    3.19    2.78
   3   8   0   12.34    3.03
   4  -2   0  182.92    4.06
   5  -7   3   10.36    2.79
   6  -8   4    1.10    1.63
   6  -6   2   74.67    2.88
   6  -2   0   72.83    2.56
   7  -9   5    0.00    2.24
   7  -6   2   41.03    2.25
   7   4   0   31.06    2.61
   8  -9   5   19.23    1.78
   8  -6   2    2.37    2.67
   8  -4   1    4.18    1.87
   8   0   0    7.02    2.49
   8   1   0    8.89    2.43
   9  -9   5    7.31    2.11
   9  -7   3    0.78    1.63
  10  -8   4   10.58    2.23
  10  -5   2   26.42    1.85
  10  -2   1   -1.60    2.32
  10  -1   1   10.25    1.61
  10   0   1   10.23    1.64
  10   1   1    0.89    2.20
  11  -6   3   24.30    1.74
  11  -4   2   23.82    1.71
  12  -7   4    8.09    2.30
  12  -5   3   12.62    1.68
 -10   5   7    7.33    2.26
 -10   6   6    7.08    1.57
 -10   8   5   12.59    1.59
 -10   9   5   11.49    2.20
 -10  10   5   -1.02    2.11
  -9   7   4   -1.22    2.23
  -9  11   4    9.30    2.36
  -8   1   7   18.77    2.38
  -8   4   4   12.57    2.49
  -8   6   3    7.31    1.79
  -8  11   3   16.46    1.76
  -7   1   5    1.86    2.41
  -7   2   4   19.28    1.97
  -7   7   2   24.33    2.07
  -7   8   2    8.85    2.62
  -7   9   2    4.09    2.44
  -6  -2   8   14.17    2.41
  -4  -2   4   84.45    2.65
  -3  -2   3  165.81    4.08
  -3   1   1  593.70    7.22
  -3  11   1   15.50    2.50
  -1   9   0    7.59    2.99
   0   9   0   50.98    5.71
   2   3  -1   67.67    4.10
   2   4  -1   46.02    3.58
   3  -2   0   43.39    4.68
   3   3  -1    0.93    2.82
   3   4  -1   49.58    3.19
   5  -6   2   33.22    2.64
   7  -2   0  107.87    2.56
   8  -1   0   34.24    2.13
   8   2   0   15.16    1.83
   9  -6   2   25.63    1.81
   9  -4   1   16.34    1.75
  10  -9   5    1.28    1.60
  10  -7   3   41.42    1.91
  10  -3   1    5.51    2.30
  10   2   1   16.26    1.71
  11  -9   5    4.54    2.30
  11  -8   4   14.72    2.27
  11  -5   2   14.62    2.26
  12  -6   3    5.87    2.29
  12  -3   2    8.31    2.32
  12  -2   2    0.51    1.60
 -10   7   6   16.66    2.36
  -9   3   7   12.13    1.69
  -9   4   6   14.30    2.31
  -9   5   5   -0.32    1.52
  -9   8   4   22.08    1.71
  -9   9   4    7.93    1.50
  -9  10   4    4.23    1.58
  -8   2   6   10.95    1.78
  -8   3   5    2.15    2.27
  -8   7   3   21.21    1.83
  -8   8   3   56.64    2.00
  -8   9   3    8.23    2.34
  -8  10   3    5.05    1.68
  -7   4   3   49.50    2.18
  -7  12   3   12.46    2.37
  -6  -1   6   37.23    1.89
  -6   2   3   21.30    2.01
  -6   4   2    1.95    1.80
  -6  11   2   12.60    1.79
  -5  -3   8   13.98    2.46
  -5   2   2    4.19    2.43
  -5   5   1  158.91    3.31
  -5   9   1   15.58    1.79
  -5  12   2    7.62    1.70
  -4  -4   8    2.18    2.21
  -3  -5   8   15.34    2.39
  -3   5   0   49.34    3.07
  -3   6   0  198.09    4.49
  -3   7   0   44.71    3.19
   0  -7   7    0.53    3.08
   3  -4   1  211.07    5.30
   3   2  -1  164.61    3.99
   4   2  -1   30.71    2.29
   4   3  -1   27.59    2.30
   5  -8   4   40.91    2.87
   6 -10   7    1.26    2.30
   6  -9   5   20.14    2.49
   6  -5   1   93.43    3.30
   6   6   0   12.87    2.32
   7  -5   1   10.27    2.66
   8 -10   6    8.32    2.36
   8  -5   1   48.71    2.82
   8  -2   0   13.38    1.90
   8   3   0    8.55    1.75
   9 -10   6   13.29    1.75
  10  -6   2   11.72    1.69
  10  -4   1   29.57    2.53
  11  -7   3   14.10    1.61
  11  -2   1   13.88    2.29
  11  -1   1   -0.98    2.25
  11   0   1    9.29    2.34
  12  -8   4   -0.77    2.30
  12  -4   2    5.18    1.62
 -10   6   7    5.33    1.66
 -10   8   6    0.84    1.56
 -10   9   6    3.26    2.30
  -9   6   5   10.82    1.63
  -8   1   8    0.99    1.62
  -8   5   4   14.51    1.76
  -8  12   4   11.65    1.72
  -7   0   7   14.28    1.64
  -6   0   5   15.22    2.45
  -6   1   4    1.04    2.34
  -5  -2   6    2.75    2.19
  -5   6   1   37.11    2.26
  -5   7   1    2.84    2.49
  -5   8   1   29.20    2.01
  -4   3   1  207.65    4.17
  -4  10   1   29.73    2.75
  -2  -5   6   15.88    2.43
  -2   0   1  568.99    8.38
  -2  11   1   15.33    2.48
   0  11   1    7.34    3.73
   2   2  -1   22.80    3.98
   2   5  -1    1.70    3.20
   4   1  -1    0.79    3.51
   4   4  -1    4.89    2.70
   5  -3   0   56.11    3.25
   5   1  -1   93.71    3.23
   5   2  -1    8.97    1.93
   5   3  -1   47.04    3.00
   5   7   0    0.81    2.25
   6  -3   0  210.63    3.32
   7 -10   6    3.49    2.22
   7  -3   0   70.10    2.28
   7   5   0    1.98    1.74
   8  -8   3    5.45    2.40
   8   4   0    2.44    2.31
   9  -9   4    8.59    2.13
   9  -8   3   43.51    2.51
   9  -5   1   64.08    2.76
   9  -1   0    5.54    1.73
   9   0   0   50.27    2.00
   9   1   0    6.55    1.79
   9   2   0    3.51    2.37
  11  -6   2   -0.55    2.25
  11  -3   1    8.77    1.66
  12  -7   3    9.24    1.60
  12  -5   2    0.31    1.59
  -9   4   7   15.78    1.73
  -9   5   6   16.46    1.72
  -9   7   5    4.94    1.68
  -9   8   5   -2.00    2.26
  -9  10   5   17.36    2.31
  -9  11   5    2.07    1.70
  -8   2   7   16.12    1.74
  -8   4   5   25.70    2.55
  -8   6   4   49.78    2.68
  -8  11   4   -0.13    2.20
  -7   0   8   12.95    2.40
  -7   1   6   74.99    2.70
  -7   3   4    6.76    1.85
  -7   5   3   13.83    1.93
  -7  11   3    9.92    1.66
  -6  -1   7    1.71    2.04
  -6   5   2   82.66    2.44
  -6  10   2   17.58    1.81
  -5   1   3   70.47    3.20
  -4  -3   6    9.16    1.83
  -4   1   2   77.67    4.54
  -4  12   2    0.92    2.21
  -3  -4   6   26.97    2.76
  -2   3   0    2.73    4.05
  -2   8   0   15.21    2.59
  -1  11   1   -0.46    2.75
   1   4  -1    9.49    4.48
   3  -8   5   60.81    3.70
   3   1  -1  229.80    4.59
   3   5  -1   28.30    2.85
   4  -9   6   18.26    2.96
   4  -7   3  109.69    3.70
   4  -6   2   82.94    3.37
   4   8   0    1.82    2.76
   5  -5   1   94.56    2.92
   5   4  -1   62.20    3.04
   6   1  -1   58.42    2.87
   6   2  -1   35.91    2.64
   7  -8   3    4.79    2.33
   7  -7   2    1.06    2.38
   8  -9   4    4.67    1.65
   8  -7   2   41.90    2.02
   8  -3   0    7.34    1.89
   9  -7   2   29.36    1.87
   9  -2   0   12.40    1.72
  10  -9   4   13.90    1.73
  10  -8   3    6.58    1.64
  10  -5   1    4.84    2.46
  11  -9   4    1.04    2.23
  11  -8   3    4.57    2.20
  11  -4   1    2.70    1.60
  -9   4   8   20.52    2.46
  -9   6   6    2.71    2.24
  -9   9   5    4.61    1.61
  -8   2   8    9.71    2.37
  -8   3   6   41.33    1.85
  -8   7   4   23.15    2.54
  -8  10   4    9.85    2.18
  -7   2   5   23.52    1.81
  -7   6   3   73.48    2.35
  -7  10   3    3.51    1.75
  -6   3   3   25.29    2.01
  -6   6   2   37.35    2.09
  -6   7   2    2.71    2.73
  -6   8   2    9.02    2.42
  -6   9   2   46.24    2.12
  -6  12   3    4.92    1.71
  -5  -1   5   69.25    2.30
  -5   0   4   54.97    2.76
  -5   3   2  146.42    3.26
  -5  11   2    0.54    1.61
  -4   9   1   64.40    2.98
   0  -6   5   40.60    4.60
   2  -6   3   72.66    4.47
   2  -5   2  156.61    5.71
   4  -3   0  185.35    3.95
   4   0  -1  195.99    4.97
   4   5  -1   16.38    2.66
   5  -9   5   24.24    2.59
   5   0  -1   98.95    2.94
   6   0  -1   16.72    2.03
   6   3  -1   -0.66    2.43
   7  -9   4   29.44    2.49
   9 -10   5    2.24    1.63
   9  -3   0   35.81    1.93
   9   3   0   10.35    1.70
  10 -10   5   19.99    1.84
  10  -7   2    2.02    1.61
  10  -2   0   41.87    2.52
  10  -1   0    3.35    1.67
  10   0   0    6.60    1.62
  10   1   0   20.14    2.42
  11  -7   2    7.15    2.21
  11  -5   1   16.71    2.25
  12  -8   3   18.35    2.40
  12  -6   2   13.46    1.69
  12  -3   1    1.62    1.60
  12  -2   1    7.84    1.80
  -9   5   7    0.20    1.62
  -9   7   6    7.36    2.28
  -8   5   5   60.52    2.10
  -8   8   4    3.66    1.64
  -8   9   4   19.62    1.80
  -7   1   7    0.56    2.38
  -7   4   4   37.81    2.70
  -7   7   3   16.81    1.91
  -7   8   3   24.72    1.89
  -7   9   3   46.80    2.13
  -7  12   4    0.32    1.62
  -6  -1   8   13.54    2.30
  -6   0   6    7.41    2.39
  -5  -2   7   35.89    2.62
  -4  -2   5   17.30    2.65
  -4   4   1   37.59    3.27
  -3  10   1   38.08    2.83
  -3  12   2   13.76    2.55
  -1  -1   1  100.59    5.65
   1   3  -1  133.19    7.09
   1   5  -1   35.85    5.03
   4  -8   4   14.76    3.11
   4  -5   1    9.07    3.42
   6 -10   6   27.91    2.68
   6  -8   3   24.78    1.93
   6  -7   2   64.45    2.41
   6  -4   0   15.23    2.35
   6  -1  -1  134.07    3.62
   6   4  -1   30.34    2.65
   6   7   0    5.45    2.39
   7  -6   1   56.87    2.30
   7  -4   0   48.11    2.08
   7   0  -1   51.18    2.22
   7   1  -1    1.97    1.73
   7   2  -1   18.07    1.82
   7   6   0    8.87    1.79
   8 -10   5   17.98    1.69
   8  -6   1   35.15    2.12
   8  -4   0  108.49    2.53
   8   5   0   17.24    1.82
   9  -6   1    0.69    1.76
   9  -4   0    3.68    2.45
   9   4   0    0.20    2.36
  10  -6   1   30.48    2.53
  10  -3   0    9.25    1.75
  10   2   0    2.95    2.37
  12  -7   2    9.17    2.25
  12  -4   1   11.19    1.70
  13  -6   2    7.25    2.33
  -9   5   8   12.85    1.68
  -9   6   7   24.84    1.78
  -9   8   6   21.78    1.73
  -9   9   6    3.23    1.62
  -9  10   6    2.59    1.56
  -8   3   7    1.41    1.51
  -8   4   6    3.98    1.61
  -8   6   5    3.58    2.32
  -8  11   5   11.94    2.42
  -7   2   6    7.15    2.29
  -7   3   5   74.62    2.80
  -7  11   4   13.28    2.36
  -6  -1   9    4.75    2.38
  -6   1   5   38.84    1.96
  -6   2   4   46.39    2.28
  -6   4   3   73.19    2.98
  -6  11   3    1.48    1.52
  -5   4   2   86.68    3.69
  -5  10   2   26.18    2.50
  -5  12   3    8.67    2.42
  -4  -3   7   19.31    2.34
  -4  -1   4   50.00    2.84
  -4   0   3  302.55    4.09
  -4   5   1   12.42    3.56
  -4   8   1    5.56    2.71
  -3   0   2   45.37    3.13
  -3   2   1   80.68    3.74
  -2   7   0  117.19    3.98
  -1  -6   7    7.07    2.75
   1  -3   1   82.85    6.27
   2  -2   0  416.72    7.38
   2   1  -1  106.32    4.75
   3  -9   7   26.62    5.03
   3   0  -1   27.55    3.89
   5 -10   7    6.37    2.35
   5  -1  -1    6.55    2.59
   5   5  -1    3.33    2.54
   6  -9   4   23.96    2.53
   6  -6   1   16.68    2.63
   7  -1  -1   16.86    1.92
   7   3  -1   37.33    2.03
   8   0  -1   19.87    1.89
   8   1  -1   29.34    2.68
   9  -9   3   10.40    2.47
  10  -9   3   14.81    2.20
  10  -4   0   25.29    2.56
  11  -9   3   12.11    2.23
  11  -6   1   14.58    2.28
  11  -3   0   15.16    2.30
  11  -2   0   12.04    1.74
  11  -1   0   17.22    1.76
  11   0   0    5.37    1.60
  12  -5   1   15.69    1.69
  -9   7   7   15.84    1.69
  -9   8   7    0.64    2.24
  -8   3   8   16.04    1.70
  -8   5   6   20.52    2.30
  -8   7   5   39.85    2.48
  -8   8   5   38.90    2.45
  -8   9   5    3.36    2.16
  -8  10   5   17.69    1.65
  -7   1   8   15.58    1.77
  -7   5   4   19.67    1.92
  -5  -2   8    2.75    1.56
  -5  -1   6   33.39    2.46
  -5   2   3   70.93    3.50
  -4   6   1   46.85    3.30
  -4   7   1   51.55    2.90
  -4  11   2    5.89    1.69
  -3  -4   7    7.88    2.29
  -3  -3   5   49.53    2.94
  -2  -5   7   27.33    2.72
  -2   4   0  189.77    5.26
  -2  12   2    6.79    2.38
   2   6  -1   80.35    4.72
   3   6  -1    6.43    2.65
   4  -1  -1  211.91    5.11
   5  -4   0  128.82    3.43
   5   8   0   14.50    3.14
   6  -2  -1   39.90    3.09
   7 -10   5   12.57    1.69
   7  -2  -1   -0.08    2.67
   7   4  -1   -0.51    2.42
   8  -9   3   42.89    2.58
   8  -8   2   12.47    2.48
   8  -5   0   34.64    2.79
   8  -1  -1    2.59    1.89
   8   2  -1    1.01    1.72
   9 -10   4   17.08    2.27
   9  -8   2    4.95    1.60
   9  -5   0    1.53    2.38
   9   0  -1    3.25    2.23
  10 -10   4    1.79    1.64
  10  -8   2   13.63    1.67
  11 -10   4    4.31    1.62
  11  -8   2    9.10    1.61
  11  -4   0   29.53    2.37
  12  -9   3    2.27    1.57
  12  -6   1    1.34    2.21
  13  -7   2   -0.32    1.63
  13  -5   1   -2.62    2.31
  -8   4   7   23.36    1.72
  -7   1   9    6.68    1.75
  -7   2   7   35.10    2.45
  -7   4   5    8.46    2.50
  -7   6   4    2.95    1.77
  -7   9   4   -0.74    2.27
  -7  10   4   26.65    1.82
  -6   0   7   19.99    1.68
  -6   3   4   42.84    2.85
  -6   5   3   28.43    2.11
  -6  10   3   16.70    1.78
  -6  12   4    7.51    1.73
  -5  -2   9   22.14    2.38
  -5   5   2    2.66    3.03
  -5   9   2   32.74    2.06
  -4  -3   8   10.14    2.44
  -4   2   2  115.14    3.77
  -2  -4   5   64.07    3.12
  -2   6   0   16.17    3.20
  -2  10   1    1.09    2.78
  -1  -5   5    4.41    2.55
  -1   8   0   72.39    4.14
   3  -3   0  261.96    4.68
   4   6  -1   30.46    2.72
   5  -8   3   26.36    2.70
   5  -7   2   48.47    2.38
   5  -2  -1   57.05    4.17
   6   5  -1   13.60    2.45
   7  -5   0  118.78    2.70
   8  -7   1    2.36    2.57
   8  -2  -1   61.00    2.27
   8   3  -1   16.35    1.78
   9  -7   1   18.51    1.81
   9  -2  -1   27.90    2.52
   9  -1  -1   39.37    2.01
   9   1  -1   17.47    1.89
  10  -7   1   37.81    1.95
  10  -5   0   25.30    1.92
  11  -7   1    0.91    2.27
  12  -8   2   -0.68    1.49
  12  -3   0   10.57    2.34
  12  -2   0    4.67    1.70
  -8   4   8    1.06    1.61
  -8   5   7   26.54    1.75
  -8   6   6   35.68    1.81
  -8   7   6    8.64    2.33
  -8  10   6    1.96    1.62
  -7   3   6    7.69    1.71
  -7   7   4   13.37    1.82
  -7   8   4   29.02    1.93
  -7  11   5    8.39    2.29
  -6   0   8    0.27    2.25
  -6   1   6   39.45    2.04
  -6   2   5    0.48    2.62
  -6   6   3   30.53    2.07
  -6   7   3  120.76    3.39
  -6   8   3   24.94    2.63
  -6   9   3   13.75    1.85
  -5   0   5   -0.02    1.62
  -5   1   4   94.89    2.52
  -5   6   2   27.36    2.87
  -5   7   2   46.91    2.81
  -5   8   2   -0.27    1.73
  -5  11   3   28.14    2.39
  -4  12   3   17.03    2.45
  -3  -2   4    1.07    1.88
  -3  -1   3   70.03    3.03
  -3   9   1    1.07    1.90
  -2  -1   2    1.31    3.53
  -2   5   0   50.99    3.15
   0  -7   8   31.51    3.38
   2  -4   1   37.37    4.19
   5  -6   1  131.51    3.44
   5   6  -1   16.00    2.51
   6  -5   0   52.53    3.09
   7  -9   3    6.09    2.27
   7  -8   2   79.30    2.40
   7  -3  -1   36.19    2.79
   8 -10   4   10.22    1.68
   8  -3  -1   48.87    2.90
   9   2  -1   16.61    1.79
  10  -2  -1    0.06    2.34
  10  -1  -1   13.44    2.34
  10   0  -1   10.16    2.34
  11  -5   0    7.21    1.57
  12  -7   1   10.73    2.27
  12  -4   0    2.75    1.54
  13  -6   1    5.60    1.70
  -8   5   8    9.56    2.25
  -8   6   7    0.71    2.28
  -8   8   6   11.55    1.65
  -8   9   6   17.27    1.67
  -7   2   8    2.10    1.61
  -7   2   9   33.35    2.42
  -7   5   5   23.99    1.87
  -7  10   5    4.28    2.23
  -6   0   9   32.52    2.43
  -6  11   4   18.28    1.74
  -5  -1   7   39.14    2.03
  -5   3   3   52.27    3.05
  -4  -3   9    0.90    1.67
  -4  -2   6   27.14    1.95
  -4  10   2   10.68    1.89
  -3  -4   8   25.30    2.02
  -3   3   1   52.55    3.28
  -3  11   2    8.45    2.36
  -2  -5   8    1.26    2.22
  -1  -6   8   28.01    3.23
   3  -6   2  133.22    4.11
   3   9   0    9.28    4.29
   4  -4   0    1.78    2.84
   6 -10   5    1.40    2.20
   6  -3  -1    2.48    2.12
   7  -7   1   47.69    2.06
   7   5  -1   11.54    2.46
   8   4  -1   13.52    1.85
   9 -11   5   13.78    1.82
   9  -6   0   37.01    1.97
   9  -3  -1    3.02    1.75
   9   3  -1    0.18    1.55
  10 -10   3   20.47    2.34
  10  -9   2   17.98    2.48
  10  -6   0    8.51    2.38
  10  -3  -1   14.41    2.43
  10   1  -1    0.72    1.68
  11 -10   3    3.67    1.70
  11  -9   2    1.56    2.27
  12  -9   2   10.86    2.31
  12  -5   0    3.33    1.57
  13  -7   1    6.46    2.30
  13  -4   0    1.45    2.27
  -8   6   8   14.13    2.27
  -8   7   7   19.96    1.68
  -8   8   7   12.04    2.33
  -8   9   7    1.08    1.59
  -7   3   7   16.22    1.64
  -7   4   6   30.43    1.92
  -7   6   5   38.45    1.95
  -7   7   5   -2.30    2.41
  -7   9   5   16.21    2.28
  -7  11   6    2.23    2.31
  -6   1   7   27.46    2.36
  -6   4   4    7.79    1.85
  -6  10   4   -0.45    2.49
  -5  -1   8   28.27    2.42
  -5  10   3    6.51    2.39
  -5  12   4    7.11    1.66
  -4  -1   5   66.79    2.89
  -4   1   3   53.92    2.78
  -4   3   2   15.37    3.09
  -3  -4   9    6.86    2.29
  -3   8   1   47.89    3.11
  -2  -3   4  116.58    3.75
  -2   1   1   16.22    5.91
   1   2  -1  203.18    7.31
   3  -7   3   50.47    3.65
   3  -1  -1  592.10    6.63
   4  -2  -1   37.71    3.20
   5 -10   6    7.42    2.88
   5  -9   4    0.14    2.30
   6   6  -1    2.50    2.23
   7 -10   4    0.48    2.19
   8  -6   0   14.54    1.91
   8  -4  -1    3.67    2.60
   9 -10   3   10.14    2.28
   9  -9   2   19.24    1.69
   9  -4  -1   68.49    2.17
  10  -8   1    0.43    1.63
  10  -4  -1   38.58    2.67
  10   2  -1    7.05    1.75
  11  -8   1   19.67    1.67
  11  -6   0   12.32    1.73
  11  -3  -1   14.29    2.21
  11  -2  -1   16.39    1.71
  11  -1  -1    1.99    1.61
  11   0  -1    7.83    1.72
  12  -8   1   13.10    2.29
  12  -6   0   13.83    2.23
  13  -5   0   13.79    2.41
  -8   7   8    1.57    1.60
  -7   3   8   14.43    1.67
  -7   3   9    2.82    2.36
  -7   4   7   -0.24    2.25
  -7   5   6    8.03    2.32
  -7   8   5   16.18    1.83
  -6   1   8   22.89    2.37
  -6   2   6   35.67    1.90
  -6   3   5  101.83    2.44
  -6   5   4  108.27    2.48
  -6   9   4   23.45    2.45
  -5  -1   9    2.75    2.32
  -5   0   6   70.86    2.33
  -5   2   4    1.86    2.60
  -5   4   3    5.19    2.65
  -4  -2   7    2.56    2.23
  -4   0   4    0.64    2.69
  -4   9   2    2.24    2.44
  -4  11   3   14.09    2.38
  -3  -3   6    6.57    1.86
  -3   1   2   21.24    3.85
  -3  12   3    2.73    2.35
  -2  -5   9   14.53    2.45
  -2  -2   3  129.51    4.29
  -1  -6   9    2.79    2.40
  -1   2   0  194.03    8.28
  -1  10   1   17.56    3.05
   2  -7   4   20.95    4.92
   2   0  -1  541.83    7.63
   3  -5   1   59.41    2.93
   4  -9   5   -0.05    2.70
   5  -5   0   22.80    2.40
   5  -3  -1  120.79    3.53
   6  -8   2    5.66    1.77
   6  -7   1   19.47    2.50
   7  -6   0    9.57    1.94
   7  -4  -1   34.96    2.03
   8 -11   5    1.41    2.29
   8  -9   2   -1.12    2.25
   8   5  -1    0.40    2.41
   9  -8   1   27.92    1.93
  10 -11   4   -0.05    1.64
  11  -4  -1    2.91    2.21
  12  -2  -1    4.42    2.35
  13  -8   1    0.55    1.60
  13  -6   0    4.51    2.38
  -7   4   8   26.63    2.29
  -7   6   6    1.58    1.63
  -7   9   6    7.01    2.22
  -7  10   6   21.27    1.75
  -6   1   9    9.38    1.64
  -6   6   4   32.40    2.05
  -6   7   4    3.00    2.55
  -6   8   4   33.50    2.55
  -6  11   5   -0.39    1.68
  -5   1   5   62.14    2.13
  -5   9   3    2.65    1.76
  -5  11   4    1.02    2.22
  -4   4   2   79.64    4.09
  -4  12   4    1.02    2.39
  -3   4   1  135.02    3.78
  -3   7   1   31.88    2.93
  -2  -4   6    8.15    2.49
  -2   9   1   17.51    2.78
  -2  11   2   -0.52    2.16
  -1  -4   4  110.73    4.50
   4  -7   2    4.32    2.60
   4   7  -1    2.09    2.90
   5   1  -2    1.98    2.64
   5   2  -2   64.82    3.15
   6  -9   3   33.54    2.08
   6  -4  -1   54.88    3.14
   6   0  -2   78.18    2.98
   6   1  -2   42.77    2.23
   6   2  -2    2.58    1.85
   7   0  -2    0.65    1.75
   7   1  -2   42.51    2.08
   7   2  -2   28.65    2.53
   7   6  -1    5.32    2.42
   8 -10   3    8.01    2.26
   8  -8   1   19.99    1.88
   8  -1  -2   85.65    2.96
   8   0  -2   10.71    2.44
   8   1  -2    2.62    2.42
   9 -11   4    1.66    2.34
   9  -7   0   21.77    1.88
   9  -5  -1   26.85    1.93
  10  -7   0    4.96    1.70
  10  -5  -1   -0.37    1.74
  11  -7   0   29.15    1.76
  12 -10   2    8.28    2.43
  12  -7   0    2.31    2.21
  12  -4  -1   11.41    2.24
  12  -3  -1    0.57    1.63
  -7   4   9   14.23    1.67
  -7   5   7   30.75    1.78
  -7   7   6   39.59    1.86
  -7   8   6   13.28    1.67
  -6   2   7    3.25    1.62
  -6   3   6    9.43    2.36
  -6   4   5   38.33    2.06
  -6  10   5   17.06    2.30
  -5   0   7    1.64    1.55
  -5   5   3  102.90    2.53
  -5   6   3   17.39    2.75
  -5   7   3   47.36    3.01
  -5   8   3   35.56    1.98
  -4  -2   8   23.81    1.86
  -4  -2   9   10.01    2.34
  -4   8   2   71.64    2.42
  -3  -3   7   81.27    2.92
  -3  -2   5   78.73    3.15
  -3   5   1   71.65    3.20
  -3   6   1    1.01    2.79
  -3  10   2    3.41    1.72
  -1   7   0   10.37    3.28
   3   7  -1    1.45    2.79
   4  -6   1   38.67    2.98
   4   9   0    0.26    3.30
   5   0  -2   16.26    3.02
   5   3  -2   21.52    2.03
   6  -6   0   53.75    2.35
   6  -1  -2   33.95    2.91
   6   3  -2   24.65    2.03
   7  -1  -2   60.13    2.39
   7   3  -2    4.82    2.36
   8  -7   0   68.75    2.97
   8  -5  -1   46.65    2.12
   8  -2  -2    7.36    2.71
   8   2  -2   13.19    1.79
   9  -2  -2   30.81    2.50
   9  -1  -2    0.37    1.58
   9   0  -2   19.89    1.83
   9   1  -2   15.77    2.56
  10 -10   2    1.63    2.35
  10  -9   1   19.76    2.36
  11 -11   3    4.78    2.35
  11 -10   2    7.19    1.65
  11  -9   1   15.81    1.76
  11  -5  -1   29.35    1.77
  12  -9   1    0.54    1.53
  12  -5  -1    4.53    2.21
  13  -7   0    9.56    1.72
  -7   5   8    1.76    1.59
  -7   5   9   25.96    1.82
  -7   6   7   11.41    1.72
  -7   6   8   20.15    2.30
  -7   7   7    1.81    1.58
  -7   8   7    9.06    1.65
  -7   9   7   14.51    1.65
  -6   2   8   23.72    1.71
  -6   2   9   11.85    2.29
  -6   5   5   -0.23    1.74
  -6   9   5   11.11    2.38
  -6  11   6   15.12    1.76
  -5   0   8   33.63    2.36
  -5   1   6   28.47    2.67
  -5   3   4  110.41    2.66
  -5  10   4   19.72    2.32
  -4  -1   6    9.34    1.77
  -4   2   3   73.61    2.99
  -4   5   2  261.41    3.90
  -4   6   2    4.49    2.77
  -4   7   2  137.40    2.85
  -4  10   3   13.60    2.48
  -3   0   3   68.24    4.14
  -1  -5   6   47.14    2.90
  -1  -2   2  160.69    5.69
   4  -8   3    5.03    3.07
   4   1  -2  116.62    3.87
   4   2  -2  134.49    3.21
   4   3  -2    1.22    2.61
   5   4  -2    2.09    2.53
   5   7  -1   14.15    2.58
   6   4  -2   10.67    2.48
   7  -9   2   28.76    1.94
   7  -8   1    1.60    1.74
   7  -5  -1    1.68    1.82
   7  -2  -2   50.20    2.20
   8   3  -2    8.56    2.36
   9  -3  -2   22.82    2.54
   9   2  -2    1.76    2.29
  10 -11   3    1.19    2.31
  10  -6  -1   17.89    1.83
  10  -2  -2   14.36    1.67
  10  -1  -2   13.28    1.81
  10   0  -2    0.75    1.68
  10   1  -2    8.42    2.29
  11  -8   0   10.57    2.17
  11  -6  -1   16.32    2.28
  12  -8   0   -2.38    2.24
  13  -5  -1    2.20    2.30
  -7   6   9    5.08    1.61
  -7   7   8   28.97    1.81
  -7   8   8   -0.53    1.59
  -6   3   7   76.66    2.19
  -6   4   6   23.12    1.78
  -6   6   5   46.87    1.99
  -6   7   5   29.38    1.92
  -6   8   5   -0.33    1.60
  -6  10   6   10.62    1.68
  -5   0   9    7.00    1.64
  -5   2   5   79.94    2.45
  -5  11   5   15.15    1.68
  -4   0   5   75.34    2.93
  -4   1   4   95.14    3.39
  -4  11   4    2.35    2.18
  -3  -3   8    1.19    2.15
  -3  -1   4   41.73    2.19
  -3  11   3    3.70    1.73
  -1  -3   3   67.54    3.98
  -1  11   2    9.45    2.49
   0  -6   6   12.88    2.99
   0  -5   4    6.57    3.20
   0   8   0    7.22    3.15
   0  10   1    9.07    2.91
   1  -7   6    1.30    3.18
   3  -4   0   30.35    3.85
   3  -2  -1   79.78    3.71
   4  -3  -1  208.08    4.13
   5  -8   2   33.08    2.90
   5  -7   1    0.14    2.49
   5  -4  -1    2.32    2.59
   5  -1  -2  120.14    3.13
   6 -10   4    8.33    2.42
   6  -2  -2   84.77    2.62
   6   7  -1    4.20    2.92
   7 -11   5   18.79    2.59
   7 -10   3   32.12    2.61
   7  -7   0   27.59    2.77
   7   4  -2    6.42    2.38
   8 -11   4    7.01    1.70
   8  -3  -2   30.79    2.06
   9 -10   2   12.42    1.71
   9  -9   1   -0.05    1.69
   9  -8   0    7.92    2.39
   9  -6  -1   11.06    1.74
  10  -8   0   14.94    1.68
  10  -3  -2    1.46    1.71
  11  -3  -2   21.15    2.38
  11  -2  -2    1.27    1.53
  11  -1  -2   14.45    1.60
  11   0  -2   10.22    2.36
  12  -6  -1    1.74    1.55
  13  -8   0   17.44    1.76
  13  -6  -1    6.47    2.27
  -6   3   8   -0.17    1.62
  -6   3   9   21.49    1.69
  -6   4   7   22.94    2.42
  -6   5   6   89.41    2.23
  -6   9   6    1.77    1.48
  -6  10   7   12.65    2.36
  -5   1   7   47.23    1.97
  -5   4   4   84.62    2.44
  -5   9   4   57.90    2.18
  -4  -1   7   41.35    1.95
  -4   3   3  231.06    4.47
  -4   9   3   50.11    2.73
  -3  -3   9   33.99    1.95
  -3   2   2   37.31    3.19
  -3   9   2   25.27    2.06
  -2  -4   7   24.11    1.92
  -2   2   1  758.30    9.04
  -2   8   1   36.64    3.01
   2  -3   0    3.04    3.97
   4  -5   0  221.17    4.01
   4   0  -2   20.97    2.83
   4   4  -2   68.58    3.19
   6  -5  -1  132.93    2.82
   7  -3  -2    4.65    1.91
   8  -6  -1   16.37    1.90
   8   4  -2   -0.53    2.35
   9 -11   3   18.52    2.39
   9  -4  -2   -0.19    1.70
   9   3  -2   10.72    1.81
  10  -4  -2    4.58    1.70
  10   2  -2    7.62    1.77
  11 -10   1    0.42    2.21
  11  -7  -1    1.62    2.20
  11  -4  -2   21.12    2.41
  12 -10   1    8.26    1.66
  12  -7  -1   11.06    2.22
  12  -3  -2   12.10    2.40
  12  -2  -2   10.34    1.71
  -6   4   8   15.02    1.71
  -6   4   9    2.50    2.27
  -6   5   7    4.09    2.30
  -6   6   6   12.47    1.87
  -6   7   6   20.10    1.73
  -6   8   6   47.67    1.93
  -6   9   7   19.88    2.29
  -5   1   8    0.62    1.70
  -5   1   9   37.83    2.43
  -5   1  10    3.79    1.75
  -5   2   6    7.69    1.84
  -5   3   5    8.32    1.95
  -5   5   4    5.16    2.00
  -5   6   4   42.47    2.88
  -5   7   4   28.51    2.84
  -5   8   4    2.91    1.74
  -5  10   5    8.09    1.61
  -5  11   6    8.34    1.72
  -4  -1   8    0.58    1.47
  -4  -1   9   17.41    2.42
  -4  -1  10    1.30    2.36
  -3  -2   6   15.96    1.85
  -2  -4   8   14.10    2.41
  -2  -3   5    0.50    1.89
  -2   0   2  339.39    5.94
  -2  10   2   14.32    1.73
  -1   6   0   53.22    3.56
   3   2  -2    4.49    3.33
   3   3  -2   54.28    3.40
   5 -10   5   13.99    3.02
   5  -6   0   24.95    2.20
   5  -2  -2    3.16    3.49
   5   5  -2   26.55    2.79
   6 -11   6    1.10    2.89
   6  -8   1   61.55    2.96
   6  -3  -2  134.95    3.41
   6   5  -2   -0.46    2.27
   7  -6  -1   54.31    2.91
   8 -10   2   12.22    2.34
   8  -9   1   36.60    1.90
   8  -8   0    7.60    2.52
   8  -4  -2   48.07    2.20
   9  -7  -1   35.46    2.61
  10 -10   1    7.61    2.32
  10  -7  -1   16.51    1.80
  10  -5  -2   15.51    2.34
  11 -11   2   10.73    1.64
  11  -9   0    3.90    1.60
  11  -5  -2    0.02    2.26
  12  -9   0   11.48    1.71
  12  -4  -2    0.09    1.58
  13  -7  -1    8.41    1.66
  -6   5   8   26.90    1.73
  -6   5   9   11.16    2.33
  -6   6   7   28.59    1.77
  -6   7   7    7.79    1.65
  -6   8   7    0.94    1.58
  -6   8   8   14.06    2.31
  -5   2   7   53.97    2.60
  -5   4   5   19.45    2.67
  -5   9   5    1.43    2.46
  -5  10   6    4.93    2.29
  -4   0   6    6.90    1.98
  -4   2   4   43.01    3.29
  -4   4   3    5.84    3.28
  -4   8   3    2.85    1.75
  -4  10   4   16.11    1.80
  -4  11   5   11.28    1.77
  -3   8   2   23.25    2.81
  -3  10   3   41.77    2.65
  -2  -4   9    5.90    1.64
  -2  11   3   14.39    2.37
  -1  -5   7    1.85    2.21
  -1   3   0   50.02    4.86
  -1   9   1   29.03    2.90
   0  11   2   10.94    2.50
   1  -6   4   97.18    7.06
   1   1  -1  105.01    7.08
   2  -1  -1   16.36    4.30
   3  -8   4   13.18    3.71
   4  -1  -2   73.06    4.52
   5  -9   3   75.87    3.23
   6  -9   2   21.70    2.78
   6  -7   0    9.67    2.56
   7  -4  -2   76.70    2.37
   7   5  -2    8.24    2.42
   9  -5  -2   17.83    1.79
  10 -11   2   15.08    1.74
  10  -9   0    9.27    1.57
  12  -8  -1    4.50    2.19
  12  -5  -2    5.42    1.64
  13  -8  -1    1.31    2.32
  -6   6   8   -0.36    1.54
  -6   6   9   14.60    1.69
  -6   7   8   31.43    1.81
  -5   2   8   18.57    1.77
  -5   2   9    7.33    2.24
  -5   2  10   35.07    1.81
  -5   3   6   55.01    2.08
  -5   5   5   48.15    2.91
  -5   8   5   35.69    2.53
  -5  10   7   12.84    2.43
  -4   0   7   18.66    2.43
  -4   1   5    5.99    2.00
  -4   5   3   49.15    3.18
  -4   6   3  113.08    3.22
  -4   7   3   51.85    2.27
  -3  -2   7   32.06    2.01
  -3  -2  10   21.56    2.49
  -3  -1   5   -0.83    2.36
  -3   1   3  391.17    5.87
  -3   3   2  243.48    4.37
  -3  11   4   14.20    1.75
  -2  -2   4  125.45    3.82
  -2   7   1    9.08    2.72
  -1  -5   8   30.93    2.54
  -1  -5   9   10.36    2.39
  -1   5   0  135.35    5.55
   1  10   1    0.58    2.73
   3  -9   7   20.26    4.78
   3   1  -2   56.59    3.16
   3   4  -2  134.51    4.23
   4   5  -2   30.75    2.90
   7 -11   4   14.56    2.47
   8 -11   3    5.57    2.22
   8  -7  -1    0.40    1.83
   8  -5  -2    1.90    1.87
   8  -1  -3    3.06    2.42
   8   0  -3    6.59    2.48
   9 -10   1   14.65    2.35
   9  -9   0   51.92    2.58
   9  -1  -3   43.30    2.59
   9   0  -3   10.23    2.33
  10  -8  -1    6.85    2.38
  10  -6  -2   -1.86    2.28
  11  -8  -1   18.65    1.75
  11  -6  -2   25.75    1.78
  12  -6  -2    6.32    1.63
  13  -6  -2    1.08    2.37
  -5   3   7    2.57    2.37
  -5   3  10   13.02    2.38
  -5   4   6   34.70    2.57
  -5   6   5    5.80    1.86
  -5   7   5   53.82    2.03
  -5   9   6   29.52    1.82
  -4   0   8   39.31    2.54
  -4   0   9   12.89    2.34
  -4   0  10   32.10    1.89
  -4   9   4    3.55    1.62
  -4  10   5    1.48    2.24
  -4  11   6    4.75    1.72
  -3  -2   8   19.42    1.71
  -3  -2   9    7.18    1.60
  -3   0   4  112.66    2.95
  -3   4   2   32.60    4.33
  -3   7   2    0.63    1.78
  -2  -3   6   86.54    3.16
  -2  -1   3  130.13    3.79
  -2   3   1  229.14    5.37
  -2   9   2   29.92    2.73
  -1  -4   5   43.81    3.10
  -1   4   0  190.20    5.97
   0  -6   7   26.88    2.70
   4  -4  -1   36.36    3.21
   5  -5  -1  169.14    3.36
   5  -3  -2  155.42    4.05
   6  -6  -1   -0.64    2.60
   6  -4  -2    2.14    1.82
   7  -9   1   25.95    1.88
   7  -8   0   32.39    2.00
   7  -1  -3    3.09    2.55
   7   0  -3   29.00    2.03
   7   1  -3   18.91    1.86
   7   2  -3    0.63    2.24
   8  -2  -3   22.86    1.96
   8   1  -3   38.09    1.97
   8   2  -3    7.60    2.30
   9 -11   2    1.32    2.05
   9  -6  -2   64.39    2.17
   9  -3  -3   36.64    2.50
   9  -2  -3    4.97    1.72
   9   1  -3   10.97    1.71
  10  -3  -3   30.59    2.43
  10  -2  -3    4.82    1.73
  10  -1  -3    9.60    1.63
  10   0  -3   19.39    1.69
  11 -11   1    8.27    2.27
  11 -10   0   19.68    2.32
  11  -3  -3    5.54    2.21
  11  -2  -3   16.64    2.41
  11  -1  -3    1.43    2.25
  12 -10   0    3.51    1.69
  -5   3   8   24.01    1.76
  -5   3   9   17.45    1.72
  -5   4   7   42.34    2.58
  -5   4  10    2.62    2.31
  -5   5   6   18.20    1.72
  -5   6   6   50.25    2.65
  -5   7   6   19.50    2.46
  -5   8   6   10.02    1.70
  -5   9   7    1.28    1.59
  -5   9   8    8.50    2.31
  -4   1   6   95.97    2.38
  -4   2   5   67.11    3.03
  -4   3   4   16.80    2.08
  -4   8   4   36.16    2.76
  -3   5   2   93.21    3.89
  -3   6   2   55.44    2.37
  -3   9   3   21.75    1.78
  -3  11   5    0.70    2.27
  -2   6   1   32.43    3.05
  -1   0   1   58.75    4.97
  -1  10   2   14.73    2.55
  -1  11   3    3.61    2.34
   0  -6   8    0.91    2.25
   0  -6   9   14.14    2.51
   1  -7   7    9.22    2.84
   3  -3  -1   51.80    3.15
   3   0  -2   44.29    3.07
   4  -9   4   28.66    3.23
   4  -2  -2  119.12    4.84
   6 -10   3    6.50    2.29
   6   0  -3   26.91    1.98
   6   1  -3   42.63    2.20
   6   2  -3   55.25    2.89
   7 -10   2    1.68    1.67
   7  -7  -1   67.85    3.01
   7  -5  -2   53.66    2.24
   7  -2  -3   11.44    2.78
   8  -6  -2   42.46    2.68
   8  -3  -3   28.69    2.66
   9  -8  -1   13.43    1.68
   9   2  -3   13.78    2.21
  10  -7  -2   18.43    2.29
  10  -4  -3    6.99    2.31
  10   1  -3    2.29    1.67
  11  -9  -1   11.38    2.23
  11  -7  -2   22.07    1.70
  11  -4  -3   16.84    2.29
  11   0  -3    4.20    1.63
  12  -9  -1    2.83    1.61
  12  -7  -2    1.60    1.52
  12  -4  -3   10.48    2.31
  12  -3  -3    2.65    1.59
  13  -7  -2   10.24    1.73
  -5   4   8   -0.08    1.62
  -5   4   9   43.67    1.92
  -5   5   7   33.07    1.86
  -5   5   8   14.41    2.35
  -5   5   9   10.06    2.27
  -5   6   7    2.82    2.27
  -5   7   7   30.39    2.45
  -5   7   9   18.43    2.41
  -5   8   7   17.05    1.70
  -5   8   8   17.31    1.70
  -4   1   7   21.30    2.48
  -4   1   9   10.22    2.15
  -4   1  10   12.54    1.72
  -4   4   4  116.27    2.73
  -4   7   4   47.44    2.80
  -4   9   5   12.56    2.42
  -4  10   6   25.59    1.84
  -3  -1   6  122.35    2.62
  -3   2   3   39.76    4.55
  -3  10   4    1.49    1.48
  -2  -3   7    2.23    2.31
  -2  -3  10    7.83    1.73
  -2   4   1   26.58    2.88
  -2   5   1  185.86    5.00
  -2  10   3    6.32    2.32
  -2  11   4   -0.47    1.65
   0  -4   3    4.91    3.83
   1  -7   8   19.45    3.16
   1  -2   0  205.30    8.40
   2  -8   7    2.11    2.70
   3  -6   1    0.78    2.91
   4  -7   1   38.05    2.98
   5   6  -2   11.08    2.96
   6 -11   5    6.38    2.87
   6  -1  -3  124.21    2.69
   6   6  -2   12.59    2.60
   7   3  -3   42.95    2.66
   8 -10   1    0.39    1.56
   8  -9   0    5.31    1.80
   8   3  -3    2.66    2.44
   9 -12   3    3.42    2.29
   9  -4  -3   78.08    2.19
  10 -11   1   -0.34    1.64
  10 -10   0    8.59    1.60
  10  -9  -1   17.38    2.51
  11  -5  -3   29.82    2.36
  12  -8  -2    4.15    2.27
  12  -5  -3    0.36    2.27
  -5   6   8   33.76    1.77
  -5   6   9   11.58    1.66
  -5   7   8    2.40    1.56
  -4   1   8   44.90    1.97
  -4   2   6   10.17    2.69
  -4   3   5  105.28    3.13
  -4   5   4  117.96    2.66
  -4   6   4    1.46    1.95
  -4   8   5   16.85    2.41
  -4   9   6    9.50    2.32
  -4  10   7    1.24    1.67
  -3  -1   7   10.95    2.50
  -3  -1   8   79.33    2.83
  -3  -1   9   11.30    2.26
  -3  -1  10   12.10    1.71
  -3   0   5  114.22    3.27
  -3   8   3   14.95    2.57
  -2  -3   8   17.20    1.77
  -2  -3   9   10.66    1.79
  -2   1   2  119.19    4.77
  -1   8   1    3.78    2.59
   0   9   1    0.81    2.28
   2  10   1    1.39    2.83
   3   5  -2    1.40    3.00
   4  -6   0   76.01    3.29
   5  -8   1   48.15    3.00
   5  -7   0  104.33    3.20
   5   0  -3    4.43    2.76
   5   1  -3   63.36    2.31
   5   2  -3   20.59    2.80
   6  -5  -2   85.44    3.16
   6  -2  -3   23.37    2.78
   6   3  -3   19.95    2.00
   7  -3  -3  114.34    2.60
   7   6  -2    0.66    2.39
   8 -12   4    0.83    2.31
   8 -11   2   16.88    2.33
   8  -8  -1   41.85    1.99
   8  -4  -3    4.63    1.76
   9  -7  -2    8.67    1.77
   9  -5  -3    4.34    2.44
   9   3  -3    1.97    1.69
  10 -12   2   13.39    2.35
  10  -5  -3   14.05    1.76
  11  -8  -2    4.45    1.59
  12 -10  -1   15.15    2.36
  12  -6  -3    0.53    2.26
  -4   2   7   62.89    2.76
  -4   2   9   42.97    2.41
  -4   2  10    0.72    1.63
  -4   7   5   -1.14    2.52
  -4   9   7   12.83    2.20
  -4   9   8    5.48    2.36
  -3   1   4   12.35    2.39
  -3   9   4   36.24    2.54
  -3  10   5   19.70    1.71
  -2  -2   5   57.67    2.42
  -2   8   2    3.00    1.88
  -2  11   5    2.48    2.30
  -1  -4   6    7.98    2.56
  -1  -4  10    1.21    2.32
   0   7   0   30.92    3.01
   0  11   3    5.88    2.42
   2  -8   8   10.51    2.50
   3  -7   2   82.58    4.24
   3  -5   0   58.76    3.94
   3  -1  -2   21.61    2.75
   4  -8   2   50.03    3.00
   4   6  -2   17.84    3.10
   5 -10   4   18.47    3.08
   5  -4  -2   88.83    2.85
   5  -1  -3   69.09    3.31
   5   3  -3   14.40    2.63
   5   8  -1    0.03    3.28
   6  -9   1    3.78    2.37
   6  -8   0   14.60    2.64
   7 -11   3   16.95    2.45
   7  -6  -2   -0.73    1.86
   7   4  -3   14.26    2.34
   9 -11   1   15.94    2.36
   9 -10   0    4.29    1.65
   9  -9  -1    1.48    2.30
  10  -8  -2   24.26    1.81
  10  -6  -3   24.95    2.35
  11 -11   0    4.39    1.63
  11 -10  -1    1.15    2.20
  11  -6  -3   10.35    1.66
  -4   2   8    1.13    1.68
  -4   3   6   60.30    2.17
  -4   3   9    8.75    2.32
  -4   3  10   22.21    1.74
  -4   4   5    0.89    1.88
  -4   5   5   49.69    2.15
  -4   6   5   66.35    2.20
  -4   8   6   12.18    1.64
  -4   8   7   27.95    2.35
  -3   0   6   97.92    2.96
  -3   0  10    5.72    2.36
  -3   3   3   62.21    3.30
  -3   7   3   94.65    2.52
  -3  10   6    1.61    2.22
  -2  -2  10    0.29    2.23
  -2   9   3    3.28    2.29
  -2  10   4   10.81    2.34
  -1  -4   7   48.50    2.85
  -1  -4   9   41.02    2.64
  -1  -3   4    0.65    2.73
  -1  11   4    3.56    1.66
   0  -5   5   48.16    3.01
   0  10   2   -0.15    2.31
   1   8   0    4.79    3.02
   2  -5   1  129.50    5.15
   2  -2  -1  772.25    8.24
   3   9   0   11.61    3.99
   4  -5  -1    8.29    3.53
   4  -3  -2   16.12    3.23
   5  -9   2    0.06    2.49
   5  -6  -1   38.46    2.30
   6  -7  -1  113.25    2.56
   6  -3  -3   25.79    2.04
   6   4  -3   13.17    2.42
   7  -9   0   11.70    2.51
   7  -4  -3   52.07    2.19
   8  -7  -2   35.16    1.96
   8  -5  -3   54.83    2.11
   8   4  -3   15.38    1.77
   9  -6  -3    7.34    2.48
   9  -1  -4    2.49    2.36
  10  -2  -4   10.09    2.24
  10  -1  -4   16.20    2.32
  11  -7  -3    4.09    2.23
  11  -2  -4    0.50    2.29
  12  -9  -2    8.14    1.57
  12  -7  -3   11.51    1.69
  -4   3   7   31.33    1.90
  -4   3   8   45.06    1.98
  -4   4   6   85.22    2.40
  -4   4   7    1.13    2.41
  -4   4   9   11.02    2.27
  -4   4  10   10.27    1.76
  -4   5   6    9.46    2.50
  -4   5  10    2.57    1.63
  -4   6   6    9.18    2.48
  -4   6   9    6.46    2.30
  -4   7   6   31.09    1.95
  -4   7   7    7.78    2.30
  -4   7   8   30.44    2.37
  -4   7   9    5.42    1.72
  -4   8   8    3.38    1.58
  -3   0   7   42.74    2.73
  -3   0   8    6.41    2.34
  -3   0   9   30.92    1.82
  -3   4   3   74.84    3.02
  -3   5   3    3.03    3.01
  -3   6   3    3.85    1.94
  -3   8   4   31.30    2.02
  -3   9   5   22.71    1.72
  -2  -2   6   25.72    2.73
  -2  -2   9   58.07    2.62
  -2  -1   4   11.71    2.37
  -2   0   3   28.88    4.17
  -2   7   2   69.25    3.24
  -1  -4   8    0.08    1.75
  -1   9   2    2.40    1.76
  -1  10   3   11.23    1.78
   2   2  -2  169.08    4.72
   2   3  -2   85.10    4.41
   4   1  -3   28.58    2.95
   4   2  -3   51.99    3.07
   5  -2  -3   66.76    3.35
   7 -10   1   11.38    2.54
   7  -8  -1    1.82    1.73
   8  -1  -4   50.25    2.71
   8   0  -4   23.15    2.37
   9 -12   2   11.42    2.40
   9  -8  -2   15.44    1.74
   9  -3  -4   25.12    2.48
   9  -2  -4   30.86    1.83
   9   0  -4   10.58    1.66
  10 -11   0   17.16    1.76
  10 -10  -1   11.95    1.67
  10  -7  -3    4.65    2.24
  10  -3  -4   -0.09    1.49
  10   0  -4    1.26    1.59
  11  -9  -2   13.12    1.66
  11  -4  -4   13.74    2.27
  11  -3  -4    8.94    1.71
  11  -1  -4    0.89    1.58
  12  -4  -4    2.27    2.39
  -4   4   8   32.04    1.76
  -4   5   7   51.11    1.97
  -4   5   8    1.19    1.56
  -4   5   9   44.13    1.87
  -4   6   7   27.19    1.84
  -4   6   8   14.65    1.72
  -3   1   5   74.38    2.50
  -3   1  10   31.04    1.79
  -3   2   4  157.79    3.28
  -3   9   6   11.56    2.28
  -2  -2   7   39.66    2.10
  -2  -2   8   -0.35    2.19
  -2   2   2   15.80    4.35
  -2  10   5   17.30    2.20
  -1  -1   2  397.66    7.30
  -1   7   1   60.62    3.22
   0  -3   2  242.34    9.11
   1   0  -1   64.55    5.15
   2   1  -2    2.18    3.50
   3  -4  -1  147.77    4.77
   4   0  -3  305.11    4.69
   5   4  -3   44.95    2.39
   6 -11   4    0.00    2.80
   6 -10   2    3.52    2.45
   6  -6  -2   36.76    2.15
   6  -4  -3   71.89    3.06
   7  -7  -2   27.93    2.85
   7  -5  -3   14.65    1.96
   7  -1  -4  124.68    3.23
   7   0  -4    5.19    2.46
   8 -12   3   12.39    2.42
   8 -10   0   42.37    1.91
   8  -9  -1   21.00    1.76
   8  -6  -3   11.57    2.50
   8  -3  -4   46.43    2.69
   8  -2  -4    0.90    1.68
   8   1  -4    1.04    1.55
   9  -4  -4    1.20    2.38
   9   1  -4   13.17    1.64
  10 -12   1    2.14    1.65
  10  -9  -2   -0.24    1.49
  10  -4  -4    8.11    1.68
  10   1  -4    3.81    1.80
  11  -8  -3   10.16    2.32
  11  -5  -4    0.22    2.23
  12 -10  -2    0.11    2.20
  12  -8  -3    5.69    1.63
  12  -5  -4    7.37    1.60
  -3   1   6   27.79    2.05
  -3   1   8   54.40    2.67
  -3   1   9    7.84    1.59
  -3   2  10   19.88    2.36
  -3   3   4   98.68    3.51
  -3   7   4   13.72    2.03
  -3   8   5    0.96    1.58
  -3   9   7   16.43    1.75
  -2  -1  10   28.92    2.46
  -2   6   2  153.49    3.56
  -2   8   3   62.76    2.95
  -2   9   4   23.73    2.54
  -2  10   6    5.50    2.36
  -1  -3  10   20.98    2.38
  -1  -2   3   67.76    3.45
   0  -5   6   21.57    2.76
   0  -5   9    6.69    2.41
   2  -6   2    1.50    3.41
   2  -4   0  199.11    4.69
   2   4  -2    4.00    3.53
   3  -2  -2   40.42    3.16
   4   3  -3   88.17    2.88
   5  -5  -2    2.56    2.15
   7  -2  -4   18.57    2.82
   7   1  -4   30.07    1.99
   7   5  -3   12.43    2.42
   8 -11   1   12.12    1.72
   8  -8  -2   -0.35    1.73
   8   2  -4   11.72    2.30
   9 -11   0   12.89    2.39
   9 -10  -1   10.25    2.16
   9  -7  -3   17.01    1.88
   9   2  -4   -0.40    1.67
  10  -5  -4   18.18    1.70
  11 -11  -1    7.22    1.69
  11 -10  -2    6.79    2.29
  11  -6  -4   27.10    2.36
  12  -6  -4    3.01    1.61
  -3   1   7   25.72    1.99
  -3   2   5   15.55    2.02
  -3   2   9    8.24    2.19
  -3   3  10    4.41    1.68
  -3   4   4    1.66    2.11
  -3   4  10   18.17    2.30
  -3   5   4  131.75    3.27
  -3   5  10    6.13    2.27
  -3   6   4   16.10    1.88
  -3   7   5   91.40    2.95
  -3   7   9    1.11    2.22
  -3   8   6   49.22    1.94
  -3   8   7    2.34    2.13
  -3   8   8   16.68    1.74
  -2  -1   5   47.50    2.19
  -2  -1   9    2.66    2.19
  -2   3   2  183.03    4.98
  -1  -3   5   72.47    3.30
  -1  -3   9   20.83    2.42
  -1  10   4   13.38    1.88
   0  -5   7   32.63    2.77
   0  -5   8   16.17    1.81
   0  10   3   23.11    2.58
   1   9   1   12.08    2.50
   1  10   2   14.72    2.43
   4  -4  -2   88.31    3.27
   4  -1  -3   55.70    2.88
   5  -3  -3   50.76    2.36
   6   0  -4   56.41    2.74
   6   1  -4   55.94    2.85
   6   5  -3   25.93    2.61
   7 -11   2   19.29    1.86
   7  -3  -4    8.60    2.63
   7   2  -4   19.96    1.87
   8  -4  -4   13.36    1.80
   9  -9  -2   39.18    1.94
   9  -5  -4   28.62    1.84
  10  -8  -3   18.42    1.69
  10  -6  -4    0.29    2.26
  12  -9  -3    3.07    1.60
  12  -7  -4   -2.17    2.29
  -3   2   6  180.94    2.91
  -3   2   7    3.02    2.48
  -3   2   8   65.85    2.13
  -3   3   5   39.09    2.03
  -3   3   9   43.10    1.92
  -3   4   9   23.82    2.30
  -3   5   9   12.97    2.29
  -3   6   5   55.43    2.88
  -3   6   9   42.45    2.45
  -3   7   6    8.75    1.68
  -3   7   7   20.45    2.25
  -3   7   8    8.71    1.61
  -2  -1   6   49.35    2.74
  -2  -1   7   15.80    2.50
  -2  -1   8   44.46    2.59
  -2   0   4  170.50    4.44
  -2   0  10   26.95    2.35
  -2   1   3  124.31    4.59
  -2   4   2  184.73    4.17
  -2   5   2    3.49    2.40
  -2   7   3   21.13    2.72
  -2   9   5    0.98    1.56
  -1  -3   8   44.18    2.67
  -1   1   1   78.06    4.96
  -1   6   1  100.43    3.62
  -1   8   2   42.62    2.19
  -1   9   3   41.80    2.07
  -1  10   5    3.92    2.26
   0   8   1   21.43    2.73
   0   9   2   21.49    2.51
   1  -6   9   11.48    2.35
   2   0  -2  320.07    5.27
   4   4  -3    2.03    2.50
   5  -8   0    7.52    2.55
   5  -7  -1    0.93    2.48
   6  -9   0   38.54    2.66
   6  -8  -1   91.34    2.96
   6  -5  -3   28.99    2.78
   6  -1  -4    1.01    1.87
   6   2  -4   -0.57    2.36
   6   7  -2    7.48    2.62
   7 -12   4    9.80    2.93
   7  -9  -1   55.46    2.79
   7  -6  -3   86.00    2.42
   8  -7  -3   20.03    1.90
   8   3  -4   14.01    2.41
   9 -12   1   -0.18    2.32
   9  -8  -3    5.64    2.33
  10 -12   0    3.54    2.29
  10 -11  -1   -0.39    1.50
  10 -10  -2   26.19    2.39
  11  -9  -3    1.59    1.56
  11  -7  -4    6.04    1.64
  -3   3   6    8.83    1.90
  -3   3   7   42.26    2.00
  -3   3   8    2.70    1.68
  -3   4   5   73.96    2.37
  -3   4   6   49.21    2.86
  -3   4   8   49.24    2.53
  -3   5   5   -0.12    1.92
  -3   5   6   87.81    2.96
  -3   5   8   17.55    2.28
  -3   6   6    9.59    1.74
  -3   6   7   92.10    2.81
  -3   6   8    2.24    1.57
  -2   0   9   16.23    2.37
  -2   8   4   -0.13    1.67
  -2   9   6   17.64    1.72
  -2   9   7    1.52    1.65
  -1  -3   6   40.87    2.25
  -1  -3   7   78.43    2.94
  -1  -2  10   17.77    2.37
  -1  10   6   10.38    1.77
   0  -4  10   11.39    1.67
   0   6   0   61.45    3.59
   1  -6   5   -0.10    2.44
   4  -9   3    4.07    2.94
   4  -7   0   73.15    2.56
   4  -6  -1   55.56    3.17
   4  -2  -3   74.89    3.05
   5 -10   3   12.87    3.04
   5  -4  -3    6.75    2.72
   5   5  -3    4.93    2.45
   5   7  -2    0.50    3.18
   6  -7  -2    1.76    2.68
   6  -2  -4   46.78    2.20
   7 -10   0   12.79    2.37
   7  -8  -2   11.94    2.58
   7  -4  -4   35.50    2.04
   7   3  -4    2.16    1.61
   8 -12   2    0.44    1.52
   8 -10  -1    1.88    2.33
   8  -5  -4   13.08    1.82
   9  -6  -4   36.26    1.88
  10  -9  -3   17.92    2.19
  10  -7  -4   28.99    1.80
  10  -3  -5   12.43    2.33
  10  -2  -5   16.18    1.72
  10  -1  -5    1.85    2.35
  11  -4  -5   16.55    2.39
  11  -3  -5   -0.15    1.67
  11  -2  -5   13.44    1.66
  12  -8  -4   10.22    1.72
  -3   4   7   81.84    2.19
  -3   5   7    2.41    1.67
  -2   0   5    0.83    2.83
  -2   0   8   60.09    2.74
  -2   1  10    0.74    1.65
  -2   6   3   55.15    2.93
  -2   8   5   23.04    1.89
  -2   8   8   14.04    2.37
  -1   9   4    0.15    2.38
   0  10   4    2.10    1.74
   1  -6   8   27.14    2.54
   2  -7   4   17.15    5.04
   2  -3  -1  240.13    5.41
   2  10   2   12.78    2.52
   3  -3  -2  265.46    4.45
   3   1  -3   73.28    4.01
   3   2  -3  179.00    4.25
   3   6  -2   44.76    4.52
   4  -8   1    1.36    2.50
   4   9   0    0.63    3.70
   5  -9   1   76.98    3.18
   5  -6  -2   27.45    2.17
   5   0  -4   55.05    2.85
   5   1  -4   10.42    2.57
   6 -11   3   27.00    3.04
   6 -10   1   40.10    2.83
   6  -3  -4   41.06    2.17
   6   3  -4   33.74    2.73
   8 -11   0   12.14    2.35
   8  -9  -2   19.10    1.75
   9  -3  -5   27.49    1.71
   9  -2  -5   -1.38    1.70
   9  -1  -5   21.96    1.74
   9   0  -5    6.64    1.74
  10  -4  -5    0.56    1.56
  10   0  -5   19.86    1.90
  11 -11  -2    1.42    1.71
  11 -10  -3    0.54    2.20
  11  -8  -4    3.03    1.65
  11  -5  -5    8.14    1.68
  -2   0   6  136.51    3.31
  -2   0   7    1.81    1.93
  -2   1   4   97.24    4.11
  -2   1   9   54.95    1.94
  -2   2   3  192.20    4.17
  -2   2  10   32.86    1.86
  -2   3  10   15.87    1.75
  -2   4  10    2.53    2.25
  -2   5  10   21.54    1.82
  -2   7   4   13.47    2.02
  -2   7   9   22.76    1.65
  -2   8   6    9.33    1.84
  -2   8   7   14.51    1.64
  -1  -2   4  274.38    4.90
  -1  -2   9   17.35    1.69
  -1  -1  10   -0.18    2.21
  -1   5   1    0.33    3.41
  -1   7   2   50.21    3.08
  -1   8   3   24.56    2.61
  -1   9   5   30.92    2.50
   0  -4   4  115.05    4.05
   0  -4   9    8.65    1.68
   0  10   5   22.73    2.52
   1  -6   6   91.01    3.58
   1  -6   7    4.27    2.30
   1  -5  10    2.08    2.30
   1  10   3    1.37    1.62
   2  -7   9   28.59    2.08
   3  -6   0  215.45    4.54
   3   0  -3   70.89    4.16
   3   3  -3    2.76    2.68
   4  -5  -2  290.11    4.63
   4  -3  -3  233.80    4.48
   5  -1  -4   91.79    2.54
   5   2  -4   13.64    2.00
   6  -6  -3   32.56    2.86
   7 -11   1    1.99    2.15
   7  -7  -3   16.79    1.91
   7  -5  -4   21.34    1.96
   7   4  -4    3.56    2.19
   8  -8  -3   68.80    2.20
   8  -6  -4   52.30    2.04
   8  -3  -5    1.33    2.38
   8  -2  -5   20.34    1.85
   8  -1  -5    9.33    1.67
   8   0  -5    0.26    1.73
   8   4  -4    0.89    2.35
   9 -11  -1   14.81    1.72
   9 -10  -2    1.09    1.61
   9  -9  -3    0.39    2.21
   9  -7  -4    4.10    1.60
   9  -4  -5   25.21    1.76
   9   1  -5    0.39    1.74
  10  -8  -4   31.03    2.40
  10  -5  -5   15.18    1.71
  11  -6  -5   -0.34    1.60
  -2   1   8    2.09    1.63
  -2   2   9   13.34    1.71
  -2   3   3   68.19    3.46
  -2   3   9   19.67    2.32
  -2   4   3  147.37    4.23
  -2   5   3  186.53    3.37
  -2   5   9    8.49    2.20
  -2   6   4   94.53    3.11
  -2   6   9   11.75    1.63
  -2   7   5   34.50    2.00
  -2   7   6   -0.57    2.36
  -2   7   7   39.93    2.43
  -2   7   8    3.86    1.50
  -1  -2   8   30.34    2.44
  -1   2   1  120.86    6.63
  -1   9   6    4.91    1.71
  -1   9   7   11.91    1.69
   0  -4   8   34.67    2.62
   0  -3  10    1.86    2.28
   0   9   3   12.24    2.40
   2  -1  -2  116.04    4.07
   2   9   1   16.37    2.95
   3  -8   3   63.45    5.38
   3  -5  -1   73.52    3.20
   5  -5  -3  104.91    3.23
   5  -2  -4    1.27    1.83
   6  -4  -4    7.25    1.94
   7 -12   3    3.17    2.25
   7  -1  -5    3.26    2.47
   7   0  -5   13.92    2.43
   8 -12   1   11.65    2.34
   8  -4  -5   24.13    2.46
   8   1  -5   26.21    1.82
   9 -12   0   11.43    1.76
   9  -5  -5    0.95    1.56
  10 -12  -1    7.37    2.33
  10 -11  -2    7.25    1.68
  10 -10  -3   12.94    2.33
  10  -6  -5   16.64    1.61
  11  -9  -4    9.83    1.62
  11  -7  -5    5.13    2.30
  -2   1   5  102.38    2.77
  -2   1   6   10.19    2.78
  -2   1   7   63.31    2.22
  -2   2   4   27.43    3.80
  -2   2   8   37.95    2.56
  -2   4   9   53.46    1.94
  -2   5   8   19.01    2.33
  -2   6   5   17.68    2.85
  -2   6   7    5.27    2.27
  -2   6   8   25.35    1.78
  -1  -2   5   17.41    2.66
  -1  -2   6  114.32    3.16
  -1  -2   7    0.78    1.73
  -1  -1   3   13.56    3.79
  -1  -1   9   60.81    2.65
  -1   0   2    1.75    4.95
  -1   0  10   32.68    1.80
  -1   3   1  120.02    4.74
  -1   4   1  259.49    5.58
  -1   8   4   33.13    2.53
  -1   8   8    0.19    2.32
   0  -4   5    1.50    2.68
   0  -4   7    1.58    2.31
   0   7   1   54.21    3.29
   0   8   2   13.76    2.66
   1  -1  -1   74.29    4.97
   1   9   2   12.92    2.39
   1  10   4    1.61    1.62
   2  -7   8    1.82    2.20
   2   8   0   42.40    3.50
   3  -7   1   39.23    3.13
   3  -1  -3  372.48    4.96
   4   5  -3    3.88    2.48
   5   3  -4   31.89    2.20
   6  -9  -1    8.49    2.51
   6  -8  -2   10.77    2.68
   6   4  -4   13.38    2.45
   6   6  -3    4.93    2.35
   7  -9  -2    1.35    2.26
   7  -6  -4    3.73    2.43
   7  -3  -5   75.61    2.86
   7  -2  -5   22.97    1.84
   7   1  -5   29.13    1.90
   8  -7  -4   21.66    1.84
   8   2  -5   18.01    2.40
   9  -8  -4   21.37    1.73
   9   2  -5    2.71    1.68
  11 -11  -3    9.08    2.41
  -2   2   5   82.55    3.16
  -2   2   6   65.69    2.94
  -2   2   7   62.28    2.21
  -2   3   4  264.43    3.74
  -2   3   7    1.33    2.40
  -2   3   8   28.34    1.88
  -2   4   4  132.69    3.57
  -2   4   8    3.00    1.55
  -2   5   4    1.04    1.89
  -2   5   5   79.90    3.10
  -2   5   7   37.98    2.56
  -2   6   6   32.00    1.90
  -1   1  10   18.54    1.62
  -1   5  10    0.82    2.25
  -1   6   2    3.51    2.55
  -1   7   3   49.06    2.85
  -1   7   9    5.46    1.60
  -1   8   5   35.88    2.55
  -1   8   6   15.20    2.36
  -1   8   7   23.04    1.79
   0  -4   6   82.08    3.17
   0  -3   9   41.09    2.44
   0   9   4    8.96    1.70
   1  -5   9   45.48    2.19
   1   7   0   36.33    3.57
   2  -7   7   31.49    2.71
   2   5  -2   45.10    5.24
   4   0  -4   -0.21    2.70
   4   1  -4   52.31    2.91
   5  -8  -1   32.51    2.69
   5  -7  -2   49.39    2.74
   5  -3  -4  114.19    2.65
   6  -5  -4  110.39    3.15
   6   0  -5   10.66    2.50
   7 -10  -1    1.31    1.65
   7  -8  -3   29.30    2.54
   7   2  -5    1.35    2.41
   8 -11  -1   10.04    2.35
   8 -10  -2   29.91    1.99
   8  -9  -3   11.31    2.32
   8  -5  -5   61.50    2.12
   9  -6  -5   14.13    1.58
  10  -9  -4    0.45    1.56
  10  -7  -5    1.83    1.55
  10  -3  -6    5.26    2.28
  10  -2  -6    7.66    2.33
  11 -10  -4   -0.54    2.16
  11  -8  -5    6.93    1.62
  11  -4  -6    4.31    1.69
  -2   3   5   16.05    1.90
  -2   3   6  113.38    2.56
  -2   4   5   60.85    2.32
  -2   4   6   24.65    1.93
  -2   4   7   43.49    1.92
  -2   5   6   18.39    1.92
  -1  -1   8    3.69    1.80
  -1   0   9    6.64    1.60
  -1   2  10    1.03    1.54
  -1   3  10   26.22    1.76
  -1   4  10   12.83    1.66
  -1   6   9    2.38    1.64
  -1   7   8   13.75    1.59
   0  -2  10   34.96    1.88
   0   5   0   24.87    3.55
   0   9   5    6.67    1.55
   0   9   6    0.94    1.56
   1  -4  10   21.55    2.39
   1   8   1   40.36    2.87
   3  -8   8    6.46    2.42
   3  -4  -2   29.92    3.10
   3  -2  -3   39.75    4.39
   3   4  -3   48.28    3.23
   4  -4  -3    6.43    2.39
   4  -1  -4   91.98    3.42
   4   2  -4   87.54    3.35
   5 -10   2   14.55    2.58
   5  -9   0    2.91    2.47
   6 -11   2    0.45    2.31
   6 -10   0   27.33    2.39
   6  -7  -3  117.80    2.61
   6  -2  -5    0.57    2.64
   6  -1  -5   39.47    1.98
   6   1  -5    4.79    2.37
   7 -11   0   26.62    2.37
   7  -4  -5    7.42    1.71
   8   3  -5    0.29    2.33
   9 -12  -1    2.24    2.36
   9 -11  -2   15.87    1.79
   9 -10  -3   15.11    1.64
   9  -7  -5    4.32    2.25
   9  -3  -6    7.32    2.28
   9  -2  -6   23.79    2.45
   9  -1  -6   12.14    2.38
  10  -4  -6   27.59    1.74
  10  -1  -6   12.81    1.66
  11  -5  -6    0.01    1.69
  -1  -1   4  153.60    4.43
  -1  -1   7  122.05    2.74
  -1   0   8   29.82    2.44
  -1   1   9   24.59    1.82
  -1   2   9   61.58    2.54
  -1   4   9   13.80    2.28
  -1   5   9   16.97    1.69
  -1   6   8   25.21    2.41
  -1   7   4   60.51    2.24
  -1   7   5    5.56    2.44
  -1   7   6   46.20    2.54
  -1   7   7    2.12    1.55
   0  -3   8    1.53    1.53
   0  -1  10   23.78    2.45
   0   8   3    6.98    2.31
   1  -5   8    1.44    1.60
   1   9   3   11.60    2.37
   2  -7   5   24.59    3.43
   2  -7   6    7.28    2.42
   2  -6   9    3.61    2.22
   2  -2  -2   17.41    3.08
   4  -9   2   21.35    3.25
   4  -7  -1   51.21    2.25
   4  -6  -2    3.52    2.74
   5  -6  -3   12.92    1.93
   5  -4  -4   83.68    2.48
   5   4  -4    4.51    2.43
   5   6  -3    2.21    2.31
   6  -3  -5  103.92    3.09
   6   2  -5   24.36    2.48
   7 -12   2    7.33    2.40
   7  -7  -4   15.36    1.74
   7  -5  -5   25.65    2.53
   7   3  -5   19.69    2.37
   7   5  -4    6.18    2.43
   8 -12   0    2.03    2.20
   8  -8  -4    0.98    1.70
   8  -6  -5    0.33    1.65
   9  -9  -4    9.38    1.59
   9  -4  -6   10.97    1.62
   9   0  -6    0.45    1.72
  10 -12  -2   -0.11    1.69
  10 -11  -3    3.59    1.61
  10 -10  -4   23.52    2.37
  10  -8  -5   10.99    1.66
  10  -5  -6    6.64    1.66
  11  -9  -5    0.73    1.61
  11  -6  -6   23.44    1.75
  -1  -1   5   66.11    2.54
  -1  -1   6   26.25    1.95
  -1   1   2  285.68    6.84
  -1   1   8   49.59    2.60
  -1   3   9    3.24    1.68
  -1   5   2  128.92    3.23
  -1   5   8    0.90    2.20
  -1   6   3   66.65    2.37
  -1   6   7   47.34    2.60
   0  -2   9   11.68    1.82
   0   0  10    0.77    2.23
   0   8   4   28.50    2.54
   0   8   6   32.56    2.43
   0   8   7    0.83    1.62
   1  -5   3    7.35    4.08
   1  -4   1  241.14    9.05
   1  -4   9    6.82    2.34
   1  -3   0   53.15    3.81
   1   9   4   16.91    2.47
   1   9   5    2.31    2.25
   1   9   6   12.30    2.44
   2  -5   0   56.32    3.99
   2  -4  -1   28.02    3.91
   2   9   2    0.56    2.19
   3   9   1   -0.74    2.46
   4  -8   0  113.26    3.57
   4  -2  -4   43.78    2.48
   4   3  -4   11.91    2.70
   6  -6  -4   34.81    2.15
   6   5  -4    1.83    2.82
   8  -3  -6   41.51    1.83
   8  -2  -6   10.42    1.81
   8  -1  -6    5.01    1.61
   8   0  -6   30.00    2.50
   9 -13   0    0.87    2.37
   9  -5  -6   19.13    1.73
   9   1  -6   10.86    2.47
  10  -6  -6    7.33    1.68
  -1   0   3  380.53    5.25
  -1   0   7   72.53    2.23
  -1   2   8    5.39    1.75
  -1   3   8   51.47    2.68
  -1   4   2   67.59    4.33
  -1   4   8   80.09    2.10
  -1   5   7   50.41    2.68
  -1   6   4   10.52    2.62
  -1   6   5   78.11    3.03
  -1   6   6   37.00    1.93
   0  -3   3   60.02    4.21
   0  -3   7   44.92    2.11
   0  -1   9   30.38    2.45
   0   1  10   39.26    2.46
   0   2  10   24.22    2.30
   0   3  10    4.91    2.29
   0   4  10   35.79    1.85
   0   6   1   19.61    2.89
   0   6   9   33.40    1.92
   0   7   2    1.17    2.59
   0   7   8   16.29    1.69
   0   8   5   -0.81    1.54
   1  -5   7   39.53    2.16
   1  -3  10   17.41    1.82
   2  -5  10   16.98    1.78
   3  -8   7   26.44    2.62
   3  -3  -3   62.27    4.53
   4  -9   8   12.13    2.46
   4  -5  -3   44.93    2.41
   5  -5  -4    7.07    2.68
   5  -1  -5   64.23    2.17
   5   0  -5    0.54    1.71
   5   1  -5   73.12    2.87
   6  -9  -2   50.77    2.73
   6  -8  -3   22.60    2.62
   6  -4  -5   38.22    2.03
   6   3  -5   25.36    2.61
   7 -10  -2   22.68    1.90
   7  -9  -3   46.28    2.04
   7  -6  -5   39.95    2.56
   7  -1  -6   73.57    2.70
   8 -11  -2    2.72    2.18
   8 -10  -3    3.96    1.66
   8  -7  -5   37.32    1.91
   8  -4  -6    4.93    1.66
   8   1  -6    6.59    2.37
   9 -11  -3    9.24    2.29
   9  -8  -5    2.91    1.62
   9  -6  -6    2.86    2.23
  10  -9  -5   12.28    1.70
  10  -7  -6   19.26    1.75
  -1   0   4   10.13    3.99
  -1   0   5  263.89    4.28
  -1   0   6   17.77    2.09
  -1   1   7   15.21    1.97
  -1   2   2  406.26    6.46
  -1   3   2    1.13    3.57
  -1   4   7   13.52    2.41
  -1   5   3   30.15    3.08
  -1   5   6    8.91    2.55
   0  -3   6   11.59    2.63
   0  -2   8   33.55    2.01
   0   5   9    9.24    1.65
   0   6   8    2.55    2.16
   0   7   7   12.24    1.71
   1  -5   6   34.27    2.77
   1   8   2   -0.05    2.51
   1   8   7   11.57    2.34
   2  -6   8   16.12    2.24
   2   1  -3  133.94    4.76
   2   2  -3  132.35    4.28
   2   9   3   20.19    2.45
   3  -7   9   15.64    2.40
   3  -6  -1    0.42    1.94
   3  -5  -2   96.83    3.88
   4  -3  -4   18.42    1.97
   5 -10   1    0.23    2.33
   5  -8  -2    1.58    2.36
   5  -2  -5   81.97    2.40
   5   2  -5   29.10    2.62
   6 -11   1   32.17    2.57
   6 -10  -1   33.90    2.50
   7 -12   1    7.60    2.27
   7 -11  -1    2.01    2.29
   7  -8  -4   26.63    1.80
   7  -3  -6    6.15    2.46
   7  -2  -6    6.34    1.74
   7   0  -6   14.05    1.84
   8  -9  -4   23.44    1.80
   8  -5  -6   18.78    1.72
   9 -12  -2    8.53    1.67
   9 -10  -4    5.17    1.63
  10 -11  -4    7.91    2.30
  -1   1   6   77.13    3.03
  -1   2   7  116.70    2.44
  -1   3   7   15.56    1.83
  -1   4   6  133.02    3.18
  -1   5   4   55.88    2.23
  -1   5   5   71.82    2.37
   0  -3   4   99.62    3.76
   0  -3   5   41.88    2.92
   0   0   9   50.15    1.89
   0   1   9    5.68    2.18
   0   3   9   29.75    2.38
   0   4   9   12.96    1.61
   0   7   3   31.67    2.11
   0   7   5   15.57    2.49
   0   7   6   13.38    1.86
   1  -4   8   44.57    2.07
   1  -3   9    9.92    2.44
   1  -2  10    1.89    1.58
   1   6   9    9.73    2.35
   1   7   8    1.26    2.17
   1   8   6   10.94    2.40
   2  -3  -2  176.80    4.06
   2   0  -3   26.69    2.93
   2   9   4    2.03    2.27
   2   9   5   13.57    1.83
   3  -7   0   51.60    3.18
   3   0  -4  116.79    3.77
   3   1  -4   43.26    3.01
   3   9   2    9.92    2.40
   4   4  -4   35.09    2.98
   5  -9  -1   18.02    2.47
   5  -7  -3   43.77    2.27
   5  -3  -5    9.62    1.90
   6  -7  -4    0.29    1.74
   6  -5  -5    0.56    1.77
   7  -4  -6   27.05    1.91
   7   1  -6   11.10    1.78
   7   4  -5   13.27    2.52
   8 -13   1    0.91    2.27
   8 -12  -1   10.70    1.68
   8  -8  -5   35.70    1.81
   8  -6  -6   33.11    2.42
   8   2  -6    3.25    1.69
   9  -9  -5    4.95    1.55
   9  -7  -6    8.77    1.60
   9  -3  -7   12.88    2.30
   9  -2  -7   -0.15    2.31
  10 -10  -5    0.96    2.22
  10  -8  -6    2.91    1.60
  10  -5  -7    3.04    2.28
  10  -4  -7   -0.83    1.68
  -1   1   3  123.22    3.59
  -1   1   4  122.14    4.62
  -1   1   5    6.78    2.07
  -1   2   6   25.07    2.02
  -1   3   3  139.68    4.85
  -1   3   6   49.34    2.20
  -1   4   3   75.43    2.98
  -1   4   4   45.94    3.14
  -1   4   5    1.53    1.86
   0  -2   7   63.48    2.21
   0  -1   8   48.19    1.97
   0   2   9   14.75    1.70
   0   4   0    1.92    3.93
   0   5   8   31.15    1.81
   0   6   7   23.57    1.77
   0   7   4    6.68    1.73
   1  -5   4   86.96    3.80
   1  -5   5   18.73    2.69
   1  -2  -1  116.79    5.14
   1  -1  10   34.99    1.90
   1   1  -2  395.39    7.25
   1   2  -2  173.08    5.76
   1   4  10    3.71    1.64
   1   5  -1   45.99    5.45
   1   7   1    0.63    2.57
   1   8   3   45.48    2.07
   1   8   4    4.59    2.33
   1   8   5   20.76    1.80
   2  -6   1   60.59    3.80
   2  -5   9   19.42    1.85
   2  -4  10    2.60    1.68
   2   8   1    0.09    2.26
   3  -8   6   18.21    3.18
   3  -1  -4   12.72    3.39
   3   2  -4    2.04    2.60
   3   8   0   13.86    2.88
   4  -7  -2  148.80    3.38
   4  -4  -4  116.09    2.55
   5  -6  -4   43.98    2.91
   5   5  -4   19.69    2.64
   6  -2  -6   34.82    2.61
   6  -1  -6   35.26    2.05
   6   0  -6    9.24    2.42
   7  -7  -5   -0.59    1.67
   7  -5  -6    8.43    2.43
   7   2  -6   18.82    2.44
   9  -4  -7   12.37    1.75
   9  -1  -7    9.93    1.78
  10  -6  -7    6.20    2.32
  -1   2   3   14.05    3.03
  -1   2   4  147.91    3.46
  -1   2   5   67.56    2.31
  -1   3   4   11.16    2.43
  -1   3   5   50.51    2.19
   0  -2   6   64.89    2.99
   0   0   8    8.94    1.69
   0   3   8    8.12    2.32
   0   4   8   37.71    1.89
   0   5   7    2.82    2.40
   0   6   2   84.97    3.25
   0   6   6    7.95    1.74
   1  -4   7   32.11    2.54
   1  -2   9   56.88    2.67
   1   0  10   22.54    1.69
   1   1  10    0.03    1.52
   1   2  10   28.86    1.79
   1   3  10   12.57    1.67
   1   5   9   10.10    1.68
   1   6   8   16.28    2.42
   1   7   7   22.74    1.72
   2  -6   7   23.46    2.49
   2  -1  -3  124.25    3.54
   2   3  -3    2.33    3.03
   3  -8   2    2.07    3.15
   3  -4  -3   70.85    2.92
   3   5  -3   37.48    3.39
   3   9   3    2.60    2.35
   4  -9   1   29.71    2.82
   4  -9   7    0.30    2.29
   4  -8  -1    5.35    2.59
   4  -6  -3  110.64    2.64
   4  -1  -5    6.20    2.68
   4   0  -5   75.73    2.35
   4   1  -5   66.57    3.06
   5  -4  -5   18.79    1.97
   5   3  -5    0.98    1.65
   6 -11   0    5.87    2.27
   6  -6  -5   46.97    2.00
   6  -3  -6    9.01    1.71
   6   1  -6   39.19    2.02
   6   4  -5    0.51    2.20
   7 -12   0    1.50    2.23
   7 -10  -3   -0.32    1.68
   7  -9  -4   -0.02    2.26
   8 -11  -3   17.96    1.70
   8 -10  -4   13.37    1.73
   8  -7  -6    8.14    2.23
   8  -3  -7    3.68    2.24
   8  -2  -7   15.25    1.69
   8  -1  -7   20.16    2.41
   9 -12  -3    5.10    2.31
   9 -11  -4    9.59    1.63
   9  -8  -6   22.19    1.70
   9  -5  -7    0.86    1.59
  10  -9  -6    1.78    1.65
  10  -7  -7    3.00    2.27
   0  -1   7   13.27    1.95
   0   1   8   28.38    1.93
   0   2   8   58.88    2.05
   0   5   1  112.51    3.93
   0   6   3   31.52    2.64
   0   6   4   58.22    2.79
   0   6   5   15.69    1.90
   1  -3   8   67.20    2.13
   1   0  -2    3.19    3.65
   1   4   9   37.68    1.78
   1   6   0    8.87    3.34
   1   7   6    4.50    1.66
   2  -3  10   29.61    1.86
   2   8   2   12.76    2.40
   2   8   6    8.16    1.62
   3  -7   8   24.01    1.85
   3  -5  10   39.69    2.61
   3  -2  -4  157.39    3.30
   3   3  -4   15.71    2.80
   4  -2  -5   64.94    2.30
   4   2  -5   16.82    2.74
   4   6  -3   15.18    3.27
   5 -10   0   28.93    2.73
   6 -10  -2   19.68    2.35
   6  -9  -3   15.68    1.78
   6  -8  -4   30.52    1.91
   6  -4  -6   23.08    1.80
   6   2  -6    7.94    2.33
   7 -11  -2   22.71    1.83
   7  -8  -5   20.04    2.40
   7  -6  -6    2.65    1.60
   8 -13   0   16.05    1.83
   8 -12  -2    4.16    2.27
   8  -9  -5    1.26    1.52
   8  -4  -7   24.45    1.74
   8   0  -7    0.63    1.66
   9 -10  -5   14.54    1.67
   9  -6  -7   26.22    1.75
   0  -2   2   17.23    4.05
   0  -2   5   80.01    3.05
   0   0   7  120.60    2.65
   0   3   7   43.44    2.58
   0   4   7   16.63    1.82
   0   5   6   76.33    2.20
   1  -1   9    8.02    1.76
   1   0   9   27.15    2.27
   1   2   9   11.53    2.32
   1   3  -2   30.59    5.22
   1   3   9   11.56    1.64
   1   5   8   22.25    1.76
   1   6   7    2.85    1.59
   1   7   2   92.48    3.27
   1   7   5   13.15    2.33
   2  -5  -1  191.23    4.92
   2  -5   8   26.74    1.85
   2  -4   9   40.12    1.90
   2  -2  -3  190.62    4.14
   2  -2  10   24.40    1.70
   2   3  10   38.98    2.46
   2   5   9   34.82    2.39
   2   7   7   -1.42    2.23
   2   8   3    6.74    2.46
   2   8   4   11.34    2.29
   2   8   5   18.31    1.63
   3  -8   5   62.19    3.87
   3  -6  -2   59.26    3.06
   3  -6   9   24.11    1.93
   4  -5  -4  120.28    2.67
   4  -3  -5  100.11    3.12
   5 -10   7    6.21    2.98
   5  -9  -2   34.39    2.60
   5  -8  -3   40.20    2.11
   5  -7  -4   28.70    2.82
   5  -5  -5   48.14    2.16
   5  -2  -6    6.15    2.71
   5  -1  -6   24.88    1.99
   5   0  -6   72.04    2.89
   5   8  -1    0.33    3.26
   6  -7  -5   28.55    2.44
   6  -5  -6   90.56    2.89
   7  -3  -7   19.88    2.34
   7  -2  -7   29.04    1.85
   7  -1  -7   -0.64    1.78
   7   3  -6   -0.25    1.73
   8  -8  -6   10.16    2.29
   8  -5  -7   26.50    1.76
   8   1  -7   12.30    2.42
   9  -9  -6    0.72    1.55
   9  -7  -7   12.68    1.69
   0  -2   4   29.66    3.58
   0  -1   6   76.34    2.38
   0   1   7   71.47    2.19
   0   2   7    4.20    1.75
   0   4   6    8.91    2.60
   0   5   5    1.36    1.95
   1  -4   6   56.16    2.38
   1  -2   8    2.05    1.61
   1   1   9   54.77    1.95
   1   4   8   -2.45    2.18
   1   6   6   79.11    2.76
   1   7   3    4.87    1.71
   1   7   4   50.88    2.08
   2  -6   6   23.12    2.74
   2  -4  -2  194.41    4.08
   2  -1  10   -0.12    1.65
   2   0  10   35.84    2.46
   2   1  10   17.56    2.26
   2   2  10    2.35    2.18
   2   6   8   10.51    1.68
   2   7   0   14.66    2.59
   3  -5  -3    2.95    3.03
   3  -4  10   12.23    2.29
   3  -3  -4   92.91    2.76
   5  -3  -6   55.44    2.78
   5   1  -6   32.95    1.91
   5   4  -5   14.37    2.41
   7 -12  -1   16.39    2.53
   7  -7  -6   37.32    1.87
   7  -4  -7    3.31    1.64
   7   0  -7   13.44    1.65
   8 -13  -1   -0.21    2.26
   8 -11  -4    1.41    2.23
   8  -6  -7    1.39    1.61
   0  -2   3  194.23    5.25
   0   0   6   19.20    2.78
   0   3   0  301.86    7.70
   0   3   6   97.81    3.10
   0   5   2   18.73    2.15
   0   5   3    5.25    2.68
   0   5   4   54.87    2.21
   1  -3   7    3.55    1.77
   1  -1  -2  283.08    5.86
   1  -1   8   31.98    2.58
   1   3   8   48.03    2.51
   1   5   7   26.75    1.81
   2  -3   9    7.94    1.50
   2   4   9    9.54    1.65
   2   7   6   24.67    1.82
   3  -7  -1   31.72    2.16
   3  -7   7    3.39    2.20
   3   8   1   14.61    2.45
   3   8   5    2.93    2.17
   4  -9   0    1.55    1.74
   4  -9   6   19.14    2.96
   4  -8  -2   76.04    2.93
   4  -8   8   -0.04    1.51
   4  -7  -3   52.10    2.14
   4  -7   9    2.47    2.33
   4  -4  -5    0.29    2.61
   4   3  -5   78.08    3.22
   4   5  -4   58.42    3.63
   5  -6  -5    5.20    1.73
   5   2  -6    1.82    2.22
   6 -12   3    0.73    3.16
   6 -11  -1   15.01    1.72
   6  -9  -4   26.08    2.38
   6  -6  -6   12.10    2.48
   6  -2  -7    6.11    2.40
   6  -1  -7   27.05    2.46
   6   3  -6    9.90    2.38
   6   6  -4    6.53    2.50
   7 -11  -3   11.07    2.27
   7 -10  -4   27.46    1.80
   7  -9  -5   15.79    1.60
   7  -5  -7   28.66    1.79
   7   1  -7   22.26    1.84
   8 -12  -3    4.82    2.36
   8 -10  -5   22.15    1.78
   8  -7  -7   21.15    2.31
   9 -11  -5    1.43    1.61
   9 -10  -6    4.64    2.29
   9  -8  -7   -0.77    1.65
   9  -5  -8   11.80    2.34
   9  -4  -8   17.30    1.75
   0  -1   5    6.01    2.15
   0   1   6   17.15    1.99
   0   2   6  134.55    2.66
   0   4   1  218.54    5.39
   0   4   5   77.87    2.38
   1  -4   5  101.91    3.46
   1  -3  -1  124.16    4.77
   1   0   8   47.09    1.99
   1   1   8    5.15    2.42
   1   2   8   55.59    2.08
   1   4   7   53.64    2.68
   1   6   5    0.85    1.68
   2  -6   0   17.83    3.08
   2  -5   7    2.65    2.36
   2  -4   8    1.58    1.67
   2  -3  -3   67.61    3.43
   2  -2   9   16.80    2.34
   2   3   9    5.10    1.58
   2   4  -3  106.30    4.27
   2   5   8    0.93    1.54
   2   6   7   16.18    1.69
   2   7   5    1.38    2.10
   3  -8   1   51.15    3.15
   3  -6   8    2.83    2.25
   3  -5   9    6.89    1.62
   3  -4  -4   -0.01    1.89
   3  -3  10    4.82    2.26
   3   0  -5  112.42    3.26
   3   4  -4   45.53    3.07
   3   7  -1    2.13    2.83
   3   8   2   21.12    2.47
   3   8   3    5.45    2.34
   3   8   4    8.33    1.75
   4  -6  -4    0.45    1.93
   4   8   0    0.95    2.40
   5 -10  -1    4.38    1.87
   5  -4  -6   29.43    2.00
   6 -12   2    7.65    2.87
   6 -10  -3   18.04    1.68
   6  -8  -5    0.19    1.58
   6  -3  -7   73.21    2.21
   6   0  -7   21.36    1.73
   6   5  -5   13.43    2.55
   7 -13   2    0.15    2.34
   7  -8  -6   14.76    2.30
   7  -6  -7   10.59    2.32
   8  -9  -6   16.91    1.64
   8  -4  -8    1.39    2.29
   8  -3  -8   15.70    1.62
   8  -2  -8    8.82    1.72
   8  -1  -8   -0.68    2.38
   0   0   5  186.07    3.95
   0   3   5  117.52    2.68
   0   4   4    0.07    1.93
   1  -3   6  188.50    3.73
   1  -2   7   66.51    2.16
   1   5   6   40.01    1.95
   1   6   1   21.35    2.96
   1   6   4  117.52    2.58
   2  -1   9   64.52    2.00
   2   0  -4  166.04    3.66
   2   0   9   13.82    2.35
   2   1  -4   12.59    2.39
   2   1   9   10.25    2.28
   2   2   9   40.12    1.83
   2   4   8   23.90    2.34
   2   7   1   28.07    2.81
   2   7   4   34.02    2.53
   3  -2  -5   18.64    2.85
   3  -2  10   26.35    1.81
   3  -1  -5   71.52    2.43
   3   1  -5    1.17    1.70
   3   1  10   24.11    2.38
   3   2  10   13.74    1.72
   3   4   9    4.25    2.31
   3   7   6    2.95    2.38
   4  -5  -5   48.67    2.86
   4  -5  10    4.91    2.39
   4  -2  -6    9.75    2.67
   4  -1  -6   95.46    2.44
   4   0  -6    5.28    2.40
   5  -9  -3    3.70    2.42
   5  -9   8   21.26    2.60
   5  -8  -4    3.62    1.72
   5  -5  -6   19.86    2.48
   6  -7  -6   23.30    2.44
   6  -4  -7   20.72    1.80
   6   1  -7    1.19    2.13
   7 -13   1    8.66    2.40
   7 -12  -2   -0.87    2.20
   7   2  -7   -0.02    1.61
   7   4  -6    3.38    1.73
   8  -8  -7   11.21    2.26
   8  -5  -8    3.20    1.61
   0  -1   4  123.90    3.54
   0   1   5  265.23    3.53
   0   2   5   -0.92    1.81
   0   3   4  123.40    3.81
   0   4   2   26.24    2.84
   0   4   3  332.58    4.25
   1  -4   0  214.59    6.77
   1  -2  -2  423.08    6.62
   1  -1   7   71.97    2.99
   1   2   7   33.03    2.61
   1   3   7   20.08    1.93
   1   4   6   28.05    2.68
   1   5   5   47.07    2.89
   1   6   2   76.13    3.26
   1   6   3    0.55    1.91
   2  -6   5   38.63    2.82
   2  -3   8   57.17    2.68
   2  -1  -4   96.43    3.23
   2   2  -4  131.42    3.88
   2   5   7   34.95    1.79
   2   6   6   12.85    1.88
   2   7   2   33.43    2.76
   2   7   3    6.80    2.34
   3  -8   4   13.08    3.77
   3  -6  -3    3.95    2.64
   3  -4   9    9.65    2.21
   3  -1  10   20.54    1.65
   3   0  10    3.14    1.70
   3   2  -5   82.68    3.22
   3   5   8   20.23    1.68
   3   6   7   15.31    1.71
   4  -9  -1   71.06    3.04
   4  -3  -6   58.23    2.91
   4   1  -6    8.39    1.76
   4   8   1   13.99    2.44
   4   8   4   -0.02    1.65
   5 -11   2   34.33    3.30
   5  -7  -5   58.73    2.13
   5  -1  -7   50.95    2.66
   5   3  -6   45.48    2.76
   6 -12   1    0.15    2.28
   6 -11  -2   13.66    1.66
   6  -5  -7    5.82    1.61
   7 -10  -5    2.29    2.34
   7  -7  -7   -0.09    1.61
   7  -4  -8   28.27    2.34
   7  -3  -8   16.59    1.78
   7  -2  -8   -1.45    1.65
   7  -1  -8   18.20    2.39
   8 -12  -4   13.17    2.32
   8 -11  -5   10.86    1.79
   8 -10  -6    0.85    2.32
   8  -6  -8    9.54    1.69
   0  -1   1   79.53    7.42
   0  -1   3  130.74    4.58
   0   0   4   15.72    4.23
   0   2   4  182.67    4.44
   1  -4   4   17.62    2.91
   1   0   7   13.23    1.97
   1   1   7   66.11    2.14
   2  -5  -2    6.09    2.39
   2  -4  -3  145.98    4.30
   2  -4   7   62.23    2.82
   2  -2  -4   28.99    2.77
   2  -2   8   63.57    2.69
   2   3   8   16.70    1.71
   2   6  -1   99.42    4.91
   2   6   5   25.71    2.51
   3  -8   0   38.06    3.12
   3  -7  -2   -0.28    1.80
   3  -5  -4  128.97    2.69
   3  -3  -5   45.40    2.08
   3   3   9   23.15    1.77
   3   7   5   13.66    1.72
   4  -8  -3    2.34    2.32
   4  -8   7   26.00    2.45
   4  -7  -4   49.00    2.08
   4  -6   9   10.01    1.67
   4  -4  10   35.99    1.92
   4   2  -6   32.05    2.64
   4   4  -5   18.43    2.58
   4   8   2    0.28    2.26
   4   8   3   11.37    1.73
   5 -11   1   15.96    3.08
   5 -11   3   10.65    3.78
   5 -10  -2   30.08    2.53
   5  -6  -6   45.50    2.67
   5  -3  -7    3.38    2.42
   5  -2  -7   52.66    2.02
   5   0  -7    0.02    1.69
   5   8   0   15.67    2.62
   6 -12   0   12.97    2.32
   6 -10  -4    1.39    2.22
   6  -9  -5   11.23    2.41
   6  -6  -7   33.56    2.37
   6   2  -7   14.42    1.83
   6   4  -6   23.45    2.57
   7 -13   0    5.43    2.45
   7 -11  -4   15.03    1.75
   7  -9  -6    8.11    1.57
   7  -5  -8    2.14    2.20
   7   0  -8   12.64    1.74
   8  -9  -7    0.50    2.36
   8  -7  -8   -3.37    2.28
   0   1   4   10.09    3.01
   0   2   0  494.45   11.97
   0   3   1   31.34    3.83
   0   3   2   51.93    4.19
   0   3   3   76.15    3.33
   1  -2   6   10.36    1.86
   1   0  -3  394.85    5.87
   1   1  -3   15.24    3.82
   1   3   6  107.02    2.46
   1   5   4   -0.63    1.82
   2  -6  -1   36.95    3.00
   2  -5   6   55.73    2.41
   2  -1   8    6.92    2.39
   2   0   8   39.88    2.58
   2   1   8   69.92    2.75
   2   2   8    2.45    1.62
   2   4   7    3.40    1.64
   2   5   6    8.88    1.72
   3  -7   6   26.81    2.15
   3  -6   7   81.33    3.04
   3  -5   8   18.62    1.68
   3  -3   9   28.79    1.76
   3  -2   9    1.38    2.36
   3   1   9    9.47    2.29
   3   2   9   18.31    1.75
   3   4   8   17.96    1.72
   3   5   7    2.00    2.20
   3   6   6    6.70    2.25
   3   7   4    1.93    2.34
   4  -7   8   17.67    1.78
   4  -6  -5   69.52    2.30
   4  -4  -6   87.23    2.38
   4  -3  10   11.41    1.69
   4  -2  10    2.25    2.27
   4   0  10   13.37    2.35
   4   1  10   -0.32    1.58
   4   5   8   19.68    1.83
   4   6   7   -0.63    1.60
   5 -10   6    6.49    2.41
   5  -4  -7   40.31    2.00
   5   1  -7   40.59    1.96
   5   5  -5    7.18    2.33
   5   6  -4   17.65    3.30
   6  -8  -6   46.10    1.90
   6  -2  -8   24.54    2.33
   6  -1  -8   24.09    2.41
   7 -12  -3   14.46    2.44
   7  -8  -7   10.31    1.67
   7   1  -8    1.06    2.37
   0  -1   2  286.94    6.23
   0   0   3   40.21    4.12
   0   2   3   27.86    3.18
   1  -3   5   15.46    1.90
   1  -1   6   17.50    2.66
   1   2   6   27.06    2.05
   1   4   5   70.56    2.45
   1   5   0   28.15    3.25
   1   5   3  142.83    3.36
   2  -3  -4  291.20    3.89
   2   3  -4  128.21    3.91
   2   3   7   57.48    2.79
   2   6   4    1.85    1.73
   3  -4  -5   75.91    2.37
   3  -1   9   20.45    1.73
   3   0   9   43.19    1.87
   3   3  -5   52.60    2.44
   3   3   8    1.09    2.31
   3   7   0   10.52    2.54
   3   7   3   39.17    2.65
   4  -9  -2    0.62    2.46
   4  -9   5    0.62    2.73
   4  -5   9   40.33    2.49
   4  -1  10   21.99    1.71
   4   3   9   17.29    1.70
   4   7   5   21.41    1.81
   5 -11   0   14.29    2.51
   5  -9  -4   61.01    2.18
   5  -8  -5   33.27    1.85
   5  -7  -6   17.98    2.43
   5  -7   9   37.51    2.56
   5  -5  -7   34.21    2.53
   5   8   1    1.50    2.36
   6 -12  -1   -0.50    2.41
   6 -11  -3    2.95    1.56
   6  -7  -7    9.20    2.32
   6  -4  -8   15.93    2.39
   6  -3  -8    0.87    1.57
   6   0  -8    2.04    2.32
   7 -13  -1    6.70    2.30
   7  -6  -8   17.42    1.76
   0   1   3  405.59    5.28
   0   2   2  377.38    5.97
   1  -3  -2    2.25    2.61
   1  -1  -3  122.39    3.77
   1   0   6   78.13    2.40
   1   1   6   13.42    2.04
   1   2  -3   68.00    4.40
   1   3   5    8.31    2.71
   1   5   2   36.95    2.85
   2  -6   4    8.70    2.61
   2  -3   7   29.61    1.99
   2   2   7   64.96    2.70
   2   4   6   39.17    2.60
   2   5   5   24.41    2.59
   2   6   3   29.52    2.71
   3  -8  -1   50.16    2.43
   3  -7  -3  104.24    3.04
   3  -6  -4   15.02    1.91
   3  -4   8   44.42    2.02
   3  -2  -6  195.30    3.53
   3  -1  -6   24.31    2.15
   3   0  -6   92.72    2.37
   3   6   5   28.43    2.50
   3   7   1   12.08    2.67
   3   7   2    2.61    2.38
   4  -5  -6    5.68    1.74
   4  -2  -7   56.05    2.72
   4  -1  -7   17.09    2.50
   4   0  -7   16.09    2.56
   4   2   9    3.86    2.24
   4   3  -6   11.62    2.49
   4   4   8    2.45    1.49
   4   5   7   14.44    2.36
   4   6   6   32.17    2.44
   4   7   4   16.08    2.43
   5 -10  -3    5.74    1.65
   5  -9   7   14.68    2.46
   5  -8   8   18.11    2.52
   5  -4  10    2.57    2.32
   5   2  -7   34.70    1.98
   5   4  -6   10.84    2.39
   6 -10  -5   18.15    2.33
   6  -9  -6    4.07    2.23
   6  -5  -8   26.73    1.72
   6   1  -8   15.24    2.43
   6   3  -7   14.53    1.85
   7 -11  -5    8.80    1.67
   7 -10  -6   21.49    1.66
   7  -9  -7   14.98    2.27
   7  -7  -8   30.97    1.78
   7  -3  -9    4.94    2.34
   0   0   2 1000.00   10.48
   0   2   1  652.23    9.22
   1  -4  -1  272.72    5.65
   1  -4   3  245.53    5.98
   1  -2  -3   15.64    4.25
   1  -2   5  109.48    3.48
   1   4   4   99.15    2.56
   1   5   1  141.54    3.46
   2  -5  -3  191.38    3.42
   2  -4  -4  135.78    3.71
   2  -4   6    9.69    2.66
   2  -2   7    2.61    1.81
   2  -1  -5  103.93    2.85
   2   0  -5   -0.14    2.03
   2   1  -5   49.01    2.83
   2   1   7    7.22    2.50
   2   6   2    6.97    2.67
   3  -5  -5    1.53    1.89
   3  -3  -6   11.07    2.63
   3  -3   8    6.65    2.35
   3   1  -6  121.25    2.68
   3   2   8   27.85    1.75
   3   4   7   19.11    1.73
   3   5   6   47.68    2.12
   4 -10   1   23.38    2.65
   4  -8  -4   35.45    1.95
   4  -7  -5    0.51    1.75
   4  -6   8   22.94    2.40
   4  -4   9   14.32    1.70
   4  -3  -7   30.68    1.95
   4   1  -7   45.21    2.72
   4   1   9   51.39    2.48
   5 -11  -1   16.88    2.40
   5  -6  -7    2.07    1.65
   5  -3  -8   26.04    2.41
   5  -3  10   24.10    2.40
   5  -2  -8   16.25    2.34
   5  -2  10    7.35    2.43
   5  -1  -8    2.00    2.32
   6 -12  -2   13.24    2.42
   6 -11  -4   20.78    2.33
   6 -11   6    1.11    2.36
   6  -8  -7   -0.98    2.19
   6  -6  -8    0.82    2.21
   7 -13  -2    9.30    2.43
   7 -12  -4   -0.45    1.61
   7  -5  -9   29.85    2.38
   7  -4  -9   14.31    1.67
   7  -2  -9   27.14    1.95
   7  -1  -9    7.21    1.75
   0   1   2    2.57    3.77
   1  -3   4  163.41    4.34
   1  -1   5  274.90    4.30
   1   2   5   80.00    2.36
   2  -6  -2  154.77    3.09
   2  -5   5    9.03    2.74
   2  -2  -5   81.82    2.43
   2  -1   7  127.53    2.59
   2   0   7   66.92    2.23
   2   3   6    7.62    1.87
   2   5   4   24.64    2.76
   2   6   0   14.42    2.60
   2   6   1   73.09    3.31
   3  -8  -2   24.19    2.69
   3  -5   7   52.75    2.11
   3  -2   8   49.06    2.52
   3  -1   8   29.97    2.52
   3   0   8    2.37    2.37
   3   1   8   46.52    1.90
   3   2  -6   16.95    2.61
   3   3   7   88.36    2.74
   3   6   4   29.82    2.48
   4 -10   0   11.18    2.51
   4 -10   2    0.84    3.17
   4  -9  -3   53.49    2.18
   4  -7   7   22.01    2.49
   4  -6  -6    8.83    1.74
   4  -4  -7    2.57    1.74
   4  -3   9   13.94    1.69
   4  -2   9   61.39    2.52
   4  -1   9   25.49    2.33
   4   0   9    8.93    1.62
   4   3   8   28.56    1.76
   4   6   5   -1.71    2.21
   4   7   3   14.33    1.80
   5  -9  -5    0.90    1.72
   5  -8  -6   11.37    1.57
   5  -6   9    8.61    1.69
   5  -4  -8    2.37    2.21
   5   0  -8   30.82    1.76
   5   2   9   30.49    1.78
   5   3  -7    1.77    2.33
   5   4   8   14.70    1.69
   5   5   7    8.76    1.79
   5   6   6    1.15    1.59
   5   7   4   10.48    1.74
   6   2  -8   14.57    2.43
   7  -8  -8    2.15    1.69
   7  -6  -9    0.86    2.29
   0   0   1   25.98    5.11
   0   1   1   68.08    6.65
   1   0   5    6.42    2.06
   1   1   5  106.39    2.56
   1   3   4   99.33    2.77
   1   4   3   77.11    2.66
   2  -3  -5   15.44    1.90
   2   2  -5   58.69    2.47
   2   2   6   10.06    2.62
   2   4   5    1.18    1.95
   3  -7  -4   13.44    2.63
   3  -7   5    9.26    2.62
   3  -6  -5   60.20    3.02
   3  -6   6    9.25    2.66
   3  -4  -6   42.08    2.19
   3   4  -5   -0.91    2.65
   3   4   6    6.02    2.43
   3   5  -4    2.06    2.46
   3   5   5    0.45    2.41
   4 -10  -1   32.78    2.75
   4  -8   6    5.26    2.26
   4  -5  -7   50.89    2.71
   4  -5   8    0.24    2.19
   4   2  -7    1.47    2.25
   4   2   8   17.12    2.37
   4   4   7   25.76    1.74
   4   5  -5    1.96    2.78
   4   5   6   11.97    1.68
   4   7  -1    1.92    2.24
   4   7   2   22.30    2.47
   5 -11  -2    0.16    1.57
   5 -10  -4   21.01    1.64
   5  -7  -7   29.12    1.82
   5  -5  -8   16.94    2.33
   5  -5   9    8.63    2.27
   5   1  -8   26.52    2.41
   5   1   9   12.36    2.30
   6 -10  -6   11.67    2.37
   6 -10   7    0.84    2.33
   6  -7  -8   29.82    1.79
   6  -4  -9    1.29    2.27
   6  -3  -9   23.43    1.78
   6  -2  -9    8.47    1.65
   6  -1  -9   10.06    2.37
   6   5  -6    5.93    2.43
   1  -4  -2   67.09    4.28
   1  -3  -3  143.30    3.84
   1  -1  -4  124.92    4.56
   1   0  -4    9.54    2.81
   1   1  -4  151.62    4.57
   1   3  -3   72.90    4.28
   2  -7   0  141.83    4.59
   2  -6  -3   54.29    2.86
   2  -5  -4    0.56    1.83
   2  -3   6   23.57    2.08
   2   5   3   12.62    2.61
   3  -5  -6   89.37    2.88
   3  -4   7   19.81    2.54
   3  -1  -7   29.20    2.64
   3   2   7    1.86    1.69
   3   6   3   45.34    2.70
   4  -9  -4    5.55    2.34
   4  -8  -5   19.90    1.83
   4  -7  -6   30.22    1.90
   4   1   8    4.51    2.20
   4   4  -6   12.24    2.45
   4   6   4    7.94    2.28
   4   7   0   28.92    2.70
   4   7   1    1.90    2.20
   5  -7   8    0.83    1.68
   5  -4   9   18.98    2.41
   5   0   9    9.73    2.29
   5   3   8    6.87    1.64
   5   6   5    8.55    1.66
   5   7  -2    0.43    3.12
   5   7   3    2.30    1.58
   6 -12  -3    4.81    1.71
   6 -11  -5    2.17    1.56
   6  -9  -7   16.09    1.72
   6  -7   9    9.87    1.76
   6  -5  -9    8.91    1.66
   6   0  -9   30.98    1.84
   6   4  -7    0.60    1.71
   1  -2  -4  158.82    4.45
   1  -2   4   99.75    4.14
   1   2   4   12.22    2.44
   1   4   2  136.32    3.28
   2  -7  -1   10.77    2.75
   2  -7   1    0.94    3.24
   2  -4  -5   60.90    2.29
   2  -2   6  133.82    2.63
   2  -1  -6   10.59    2.75
   2  -1   6   29.04    2.71
   2   0  -6  132.22    3.38
   2   0   6   63.57    2.98
   2   1   6  188.24    2.90
   2   3   5   91.09    2.45
   2   4  -4    0.50    2.52
   2   4   4   55.29    2.99
   3  -8  -3   15.65    1.80
   3  -3  -7   43.82    2.63
   3  -3   7   42.86    2.74
   3  -2  -7    3.41    1.78
   3   0  -7   40.35    2.15
   3   1   7   30.17    1.97
   3   3  -6    7.94    2.61
   3   3   6    8.53    2.46
   4 -10  -2   12.14    1.87
   4  -6  -7   26.80    1.79
   4  -4   8   40.74    2.03
   4  -3  -8   43.39    1.99
   4  -2  -8    2.56    1.68
   4  -1  -8   43.94    1.93
   4   0  -8   37.22    2.62
   4   0   8   33.93    2.47
   4   3   7    2.74    1.63
   5 -11  -3   27.09    1.86
   5 -10  -5    9.34    2.28
   5 -10   5   15.99    2.99
   5  -9  -6   29.70    1.76
   5  -8  -7   16.19    2.24
   5  -6  -8   28.69    1.77
   5  -3   9    7.71    1.64
   5  -2  -9    8.36    2.24
   5  -2   9   13.48    2.29
   5  -1   9   42.64    1.84
   5   2  -8    2.79    2.30
   5   2   8    0.38    2.15
   5   4   7   -0.76    1.51
   5   5   6    6.51    1.58
   5   7   2    7.01    2.28
   6  -8  -8   14.94    1.78
   6  -6  -9   12.30    1.71
   6   1  -9    4.82    2.41
   6   3  -8    0.70    2.37
   1  -1   4   11.16    4.00
   1   1   4   97.25    3.20
   1   2  -4  279.23    4.90
   1   3   3   59.28    2.88
   2  -4   5   69.26    3.11
   2  -2  -6   60.52    2.25
   2   1  -6   51.72    2.84
   2   3  -5   -0.11    1.92
   3  -7  -5   82.94    2.91
   3  -6  -6   10.50    2.37
   3  -4  -7   78.50    2.81
   3  -2   7   16.62    1.84
   3  -1   7   -0.57    2.53
   3   0   7   48.27    2.04
   3   1  -7    9.56    1.76
   3   4   5   71.64    2.21
   3   5   4   49.07    2.11
   3   6   2   23.13    1.94
   4  -8  -6   12.84    2.21
   4  -6   7    2.97    1.67
   4  -4  -8   31.27    1.86
   4  -3   8   79.73    2.26
   4  -2   8   -0.55    1.69
   4  -1   8   51.79    1.96
   4   1  -8    3.10    2.33
   4   3  -7   19.60    1.85
   4   4   6    5.52    1.68
   4   5   5   25.51    1.82
   5  -8   7    1.23    1.57
   5  -7  -8    0.67    2.18
   5  -6   8   25.89    2.34
   5  -4  -9   45.83    1.89
   5  -3  -9   17.23    1.67
   5  -1  -9   33.70    1.91
   5   0  -9    9.76    2.39
   5   4  -7   12.64    2.57
   5   5  -6    4.73    2.42
   5   6   4    0.68    2.28
   5   7   1    7.54    2.37
   6 -12  -4    8.22    1.65
   6 -10  -7   10.43    2.32
   6  -8   8   11.30    2.47
   6  -7  -9    2.80    2.31
   6  -6   9   34.44    1.98
   6   0   9   16.63    2.34
   6   4   7    8.16    1.70
   6   5   6   27.14    1.92
   6   7   2   -0.16    2.35
   1  -5  -1    0.91    3.36
   1  -5   0  147.68    5.13
   1  -4  -3   80.65    2.99
   1  -3  -4   13.42    2.39
   1   0   4  127.25    3.58
   1   4   1   10.73    2.47
   2  -7  -2   73.28    2.59
   2  -6  -4   94.38    2.42
   2  -5  -5   84.29    2.42
   2  -3  -6  113.82    2.60
   2   2   5   69.68    2.30
   2   5   2   58.57    2.42
   3  -9  -1    1.55    2.46
   3  -9   0   44.53    3.01
   3  -8  -4   34.44    1.99
   3  -5   6    7.88    1.80
   3   2  -7   35.94    2.53
   3   2   6   61.69    2.78
   3   6   1    4.69    2.54
   4 -10  -3   13.82    1.72
   4  -9  -5   15.96    1.83
   4  -7  -7    6.99    1.66
   4  -5  -8    0.66    1.53
   4   2   7   24.93    1.76
   4   6   3    8.35    1.77
   5 -11  -4    1.23    1.61
   5  -9   6   12.69    2.48
   5  -5  -9    6.16    1.66
   5   1   8   26.95    1.73
   5   3   7   29.36    1.81
   5   5   5   18.21    2.37
   5   7  -1   18.69    3.08
   5   7   0    1.46    2.23
   6 -13  -1    7.70    2.40
   6 -13   0    9.84    2.41
   6 -11  -6   13.92    1.75
   6  -5   9    1.23    1.57
   6  -1   9   12.98    1.70
   6   2   8   13.68    1.72
   6   6   4    5.18    2.43
   1  -5  -2  138.97    3.91
   1  -3   3   41.73    4.30
   1  -1  -5    7.61    2.26
   1   0  -5  263.19    3.80
   1   2   3  401.85    5.06
   1   4   0  249.21    5.97
   2  -5   4  119.01    3.81
   2  -4  -6   23.60    1.98
   2  -3   5   78.38    3.04
   2   1   5   13.51    2.62
   2   2  -6   24.07    1.97
   2   3   4    1.60    1.88
   2   4   3   21.72    2.71
   3  -9  -2   27.14    2.67
   3  -5  -7    1.72    1.72
   3  -2  -8   65.72    2.69
   3  -1  -8   51.33    2.62
   3   5   3   32.25    2.62
   4 -10  -4   15.20    2.31
   4  -7   6    7.07    2.49
   4  -6  -8   16.57    2.33
   4  -5   7   53.49    2.79
   4  -2  -9   40.95    2.50
   4   1   7   39.19    1.97
   4   2  -8   25.87    2.45
   4   3   6   28.69    1.94
   4   5   4    0.38    2.37
   5 -12  -1   12.44    2.37
   5 -10  -6    4.18    1.63
   5  -9  -7    1.75    1.61
   5  -8  -8   17.77    1.70
   5  -6  -9   10.27    1.67
   5  -5   8   32.25    1.78
   5   0   8   18.46    1.76
   5   1  -9    2.05    1.70
   5   3  -8   15.77    1.89
   5   4   6   20.67    1.72
   6 -13  -2    0.54    1.61
   6  -9   7   14.41    2.30
   6  -4   9   11.54    1.68
   6  -3   9   43.40    1.90
   6  -2   9    8.50    1.65
   6   3   7   30.61    2.39
   6   7   1    8.85    2.41
   0  -1  -1   67.76    5.11
   1  -2  -5   69.54    2.32
   1   1  -5   66.50    2.53
   1   3   2   85.15    3.47
   2  -7  -3   23.86    1.98
   2  -1  -7   61.64    2.26
   2   5   1   -0.07    1.95
   3  -7  -6    9.13    1.64
   3  -4   6  101.37    2.45
   3  -3  -8    2.69    1.75
   3   0  -8    8.02    1.72
   3   1   6   59.73    2.26
   3   3   5  104.70    2.56
   4  -3  -9   10.38    1.66
   4  -1  -9    9.89    1.56
   4   4   5   23.68    1.90
   5 -11  -5   15.17    1.81
   5  -4   8    1.72    1.70
   5  -1   8    1.29    1.64
   5   2   7   31.81    1.82
   5   6   3   28.77    1.88
   6  -7   8   17.07    1.72
   6   1   8   21.26    1.71
   6   4   6    7.18    1.59
   6   5   5    1.62    1.58
   7  -1   9    4.20    1.60
   0   0   0    0.00    0.00
;
_shelx_hkl_checksum     10649
_shelx_res_file
;
TITL 1 in P-3 #147
CELL 0.71073 10.253 10.253 8.425 90 90 120
ZERR 2 0.0014 0.0014 0.0017 0 0 0
LATT 1
SYMM -Y,+X-Y,+Z
SYMM +Y-X,-X,+Z
SFAC C H Li O I
UNIT 24 48 2 6 2
L.S. 20
PLAN  20
REM reset to P-3 #147
BOND $H
MORE -1
CONF
fmap 2
acta 52
REM <HKL>C:/Users/LocalAdmin/Desktop/ZA-Xray/ak4/1.hkl</HKL>
WGHT    0.037500
FVAR       0.19625
I1    5    0.333333    0.666667    1.278899    10.33333    0.03426    0.03426 =
         0.01561    0.00000    0.00000    0.01713
O1    4    0.531719    0.755500    0.860058    11.00000    0.02560    0.03015 =
         0.02109    0.00628    0.00348    0.01568
C1    1    0.575469    0.831800    0.708721    11.00000    0.03160    0.02919 =
         0.02085    0.00615    0.00344    0.01742
AFIX  23
H1A   2    0.622899    0.939936    0.722928    11.00000   -1.20000
H1B   2    0.488430    0.798630    0.640296    11.00000   -1.20000
AFIX   0
C4    1    0.629575    0.695504    0.898093    11.00000    0.03263    0.03412 =
         0.02627    0.00542    0.00058    0.02061
AFIX  23
H4A   2    0.576958    0.587112    0.883893    11.00000   -1.20000
H4B   2    0.664136    0.718489    1.007092    11.00000   -1.20000
AFIX   0
C2    1    0.685205    0.790290    0.638312    11.00000    0.05074    0.04763 =
         0.03331    0.01659    0.02134    0.03323
AFIX  23
H2A   2    0.757697    0.869743    0.570093    11.00000   -1.20000
H2B   2    0.633322    0.697421    0.578048    11.00000   -1.20000
AFIX   0
C3    1    0.760796    0.771183    0.784328    11.00000    0.02792    0.03268 =
         0.05643    0.01064    0.00873    0.01708
AFIX  23
H3A   2    0.804233    0.707994    0.762352    11.00000   -1.20000
H3B   2    0.838472    0.867590    0.824894    11.00000   -1.20000
AFIX   0
LI1   3    0.333333    0.666667    0.953166    10.33333    0.02719    0.02719 =
         0.01685    0.00000    0.00000    0.01360
HKLF 4
REM  1 in P-3 #147
REM R1 =  0.0287 for     994 Fo > 4sig(Fo)  and  0.0399 for all    1185 data
REM     52 parameters refined using      0 restraints
END
WGHT      0.0375      0.0000
REM Highest difference peak  1.256,  deepest hole -0.347,  1-sigma level  0.127
Q1    1   0.2647  0.7002  1.2805  11.00000  0.05    1.26
Q2    1   0.2316  0.5884  1.2790  11.00000  0.05    1.23
Q3    1   0.5631  0.7014  0.8687  11.00000  0.05    0.37
Q4    1   0.6498  0.8281  0.6878  11.00000  0.05    0.37
Q5    1   0.7031  0.7480  0.8451  11.00000  0.05    0.35
Q6    1   0.7343  0.8007  0.7256  11.00000  0.05    0.33
Q7    1   0.8468  0.8799  0.7470  11.00000  0.05    0.31
Q8    1   0.4599  0.7038  0.8451  11.00000  0.05    0.24
Q9    1   0.5884  0.4651  0.7613  11.00000  0.05    0.24
Q10   1   1.0000  1.0000  0.6550  10.33333  0.05    0.23
Q11   1   0.5718  0.7943  0.7970  11.00000  0.05    0.23
Q12   1   0.7678  0.8848  0.6774  11.00000  0.05    0.22
Q13   1   0.5993  0.8371  0.8473  11.00000  0.05    0.22
Q14   1   0.9406  0.9587  0.7817  11.00000  0.05    0.21
Q15   1   0.7958  0.8974  0.8357  11.00000  0.05    0.20
Q16   1   0.8041  0.7209  0.8374  11.00000  0.05    0.20
Q17   1   0.8240  0.8967  0.9221  11.00000  0.05    0.19
Q18   1   0.7978  0.5615  0.6918  11.00000  0.05    0.19
Q19   1   0.7232  0.5409  0.6933  11.00000  0.05    0.18
Q20   1   0.5395  0.8476  0.6681  11.00000  0.05    0.16
;
_shelx_res_checksum     88680
_shelxl_version_number        2.014
data_LiI_3THF_tetragonal
_database_code_depnum_ccdc_archive 'CCDC 1034841'
_audit_creation_method
;
Olex2 1.2
(compiled 2014.09.19 svn.r3010 for OlexSys, GUI svn.r4874)
;
_chemical_name_systematic
;
Iodidotris(tetrahydrofuran-\k<i>O</i>)lithium
;
_chemical_name_common     ?
_chemical_formula_moiety     'C12 H24 Li1 O3 +, I -'
_chemical_formula_sum     'C12 H24 I Li O3'
_chemical_formula_iupac     '[Li (C4 H8 O)3] I'
_chemical_formula_weight     350.15
_chemical_melting_point     ?
_shelx_space_group_comment
;
The symmetry employed for this shelxl refinement is uniquely defined
by the following loop, which should always be used as a source of
symmetry information in preference to the above space-group names.
They are only intended as comments.
;
_space_group_crystal_system     tetragonal
_space_group_name_H-M_alt     'I 41 c d'
_space_group_name_Hall     'I 4bw -2c'
loop_
    _space_group_symop_operation_xyz
    'x, y, z'
    '-y, x+1/2, z+1/4'
    '-x, -y, z'
    'y, -x+1/2, z+1/4'
    '-x, y, z+1/2'
    'x, -y, z+1/2'
    '-y+1/2, -x, z+1/4'
    'y+1/2, x, z+1/4'
    'x+1/2, y+1/2, z+1/2'
    '-y+1/2, x+1, z+3/4'
    '-x+1/2, -y+1/2, z+1/2'
    'y+1/2, -x+1, z+3/4'
    '-x+1/2, y+1/2, z+1'
    'x+1/2, -y+1/2, z+1'
    '-y+1, -x+1/2, z+3/4'
    'y+1, x+1/2, z+3/4'
_cell_length_a     18.288(3)
_cell_length_b     18.288(3)
_cell_length_c     18.511(4)
_cell_angle_alpha     90
_cell_angle_beta     90
_cell_angle_gamma     90
_cell_volume     6191(2)
_cell_formula_units_Z     16
_cell_measurement_reflns_used     ?
_cell_measurement_theta_min     2.2
_cell_measurement_theta_max     25.5
_cell_measurement_temperature     123.0(10)
_exptl_crystal_description     needle
_exptl_crystal_colour     'clear colourless'
_exptl_crystal_size_max     0.10
_exptl_crystal_size_mid     0.05
_exptl_crystal_size_min     0.03
_exptl_crystal_density_diffrn     1.503
_exptl_crystal_density_meas     ?
_exptl_crystal_density_method     ?
_exptl_crystal_F_000     2816
_exptl_absorpt_coefficient_mu     2.063
_exptl_absorpt_correction_type     analytical
_exptl_absorpt_process_details
;
(<i>X-RED</i> and <i>X-SHAPE</i>; Stoe & Cie, 2002)
;
_shelx_estimated_absorpt_T_min     0.629
_shelx_estimated_absorpt_T_max     0.744
_exptl_absorpt_correction_T_min     0.629
_exptl_absorpt_correction_T_max     0.744
_exptl_special_details
;
crystal mounting in perfluorether (T. Kottke, D. Stalke, J. Appl. Crystallogr.
26, 1993, p. 615)
;
_diffrn_ambient_temperature     123.0(10)
_diffrn_radiation_type     MoK\a
_diffrn_radiation_wavelength     0.71073
_diffrn_radiation_monochromator     'graphite'
_diffrn_measurement_device_type     'Stoe IPDS'
_diffrn_measurement_method     '\w scans'
_diffrn_detector_area_resol_mean     ?
_diffrn_reflns_number     14474
_diffrn_reflns_av_R_equivalents     0.0442
_diffrn_reflns_theta_min     2.227
_diffrn_reflns_theta_max     25.470
_diffrn_reflns_theta_full     25.242
_diffrn_measured_fraction_theta_max     0.996
_diffrn_measured_fraction_theta_full     1.000
_diffrn_reflns_limit_h_min     -21
_diffrn_reflns_limit_h_max     22
_diffrn_reflns_limit_k_min     -22
_diffrn_reflns_limit_k_max     21
_diffrn_reflns_limit_l_min     -20
_diffrn_reflns_limit_l_max     22
_refine_special_details
;
Refinement of <i>F</i>^2^ against ALL reflections. The weighted <i>R</i>-factor
<i>wR</i> and goodness of fit <i>S</i> are based on <i>F</i>^2^, conventional
<i>R</i>-factors <i>R</i> are based on <i>F</i>, with <i>F</i> set to zero for
negative <i>F</i>^2^. The threshold expression of <i>F</i>^2^ >
\s(<i>F</i>^2^) is used only for calculating <i>R</i>-factors(gt) <i>etc</i>.
and is not relevant to the choice of reflections for refinement.
<i>R</i>-factors based on <i>F</i>^2^ are statistically about twice as large
as those based on <i>F</i>, and <i>R</i>- factors based on ALL data will be
even larger.
;
_reflns_number_total     2802
_reflns_number_gt     2130
_reflns_threshold_expression     I>2\s(I)
_refine_ls_structure_factor_coef     Fsqd
_refine_ls_matrix_type     full
_refine_ls_R_factor_all     0.0397
_refine_ls_R_factor_gt     0.0269
_refine_ls_wR_factor_gt     0.0559
_refine_ls_wR_factor_ref     0.0580
_refine_ls_goodness_of_fit_ref     0.953
_refine_ls_restrained_S_all     0.953
_refine_ls_number_reflns     2802
_refine_ls_number_parameters     154
_refine_ls_number_restraints     1
_refine_ls_hydrogen_treatment     constr
_refine_ls_weighting_scheme     calc
_refine_ls_weighting_details
                      'w=1/[\s^2^(Fo^2^)+(0.0296P)^2^] where P=(Fo^2^+2Fc^2^)/3'
_atom_sites_solution_hydrogens     geom
_atom_sites_solution_primary     direct
_atom_sites_solution_secondary     ?
_refine_ls_shift/su_max     0.001
_refine_ls_shift/su_mean     0.000
_refine_diff_density_max     0.744
_refine_diff_density_min     -0.209
_refine_ls_extinction_method     none
_refine_ls_extinction_coef     .
_refine_ls_abs_structure_details
;
Flack <i>x</i> determined using 922 quotients
[(<i>I</i>^+^)-(<i>I</i>^-^)]/[(<i>I</i>^+^)+(<i>I</i>^-^)]
(Parsons <i>et al.</i>, 2013)
;
_refine_ls_abs_structure_Flack     -0.03(2)
loop_
    _atom_type_symbol
    _atom_type_description
    _atom_type_scat_dispersion_real
    _atom_type_scat_dispersion_imag
    _atom_type_scat_source
    'C' 'C' 0.0033 0.0016
                         'International Tables Vol C Tables 4.2.6.8 and 6.1.1.4'
    'H' 'H' 0.0000 0.0000
                         'International Tables Vol C Tables 4.2.6.8 and 6.1.1.4'
    'I' 'I' -0.4742 1.8119
                         'International Tables Vol C Tables 4.2.6.8 and 6.1.1.4'
    'Li' 'Li' -0.0003 0.0001
                         'International Tables Vol C Tables 4.2.6.8 and 6.1.1.4'
    'O' 'O' 0.0106 0.0060
                         'International Tables Vol C Tables 4.2.6.8 and 6.1.1.4'
_computing_data_collection
;
X-AREA (Stoe & Cie, 2002)
;
_computing_cell_refinement
;
X-AREA (Stoe & Cie, 2002)
;
_computing_data_reduction
;
X-AREA (Stoe & Cie, 2002)
;
_computing_structure_solution
;
SHELXS97 (Sheldrick, 2008)
;
_computing_structure_refinement
;
SHELXL2014 (Sheldrick, 2008)
;
_computing_molecular_graphics
;
DIAMOND (Brandenburg, 2012)
;
_computing_publication_material
;
OLEX2 (Dolomanov <i>et al.</i>,  2009)
;
loop_
    _atom_site_type_symbol
    _atom_site_label
    _atom_site_fract_x
    _atom_site_fract_y
    _atom_site_fract_z
    _atom_site_U_iso_or_equiv
    _atom_site_adp_type
    _atom_site_calc_flag
    _atom_site_occupancy
    _atom_site_disorder_assembly
    _atom_site_disorder_group
    I I1 0.52335(2) 0.24851(5) 0.75879(6) 0.04154(13) Uani d 1 . .
    C C4 0.3881(8) 0.4855(7) 0.6892(7) 0.048(3) Uani d 1 . .
    H H4A 0.3499 0.4836 0.6514 0.058 Uiso calc 1 . .
    H H4B 0.4341 0.5032 0.6671 0.058 Uiso calc 1 . .
    O O1 0.3985(3) 0.4151(3) 0.7204(3) 0.0466(14) Uani d 1 . .
    C C1 0.3853(6) 0.4187(5) 0.7953(5) 0.057(2) Uani d 1 . .
    H H1A 0.4234 0.3913 0.8220 0.069 Uiso calc 1 . .
    H H1B 0.3370 0.3971 0.8069 0.069 Uiso calc 1 . .
    C C2 0.3867(10) 0.4949(9) 0.8153(8) 0.065(4) Uani d 1 . .
    H H2A 0.4364 0.5095 0.8311 0.078 Uiso calc 1 . .
    H H2B 0.3519 0.5046 0.8552 0.078 Uiso calc 1 . .
    C C3 0.3650(6) 0.5353(5) 0.7492(7) 0.065(3) Uani d 1 . .
    H H3A 0.3906 0.5829 0.7461 0.077 Uiso calc 1 . .
    H H3B 0.3116 0.5438 0.7481 0.077 Uiso calc 1 . .
    O O2 0.3480(3) 0.2781(3) 0.6374(3) 0.0416(14) Uani d 1 . .
    C C9 0.4427(5) 0.3790(6) 0.5212(6) 0.061(3) Uani d 1 . .
    H H9A 0.4138 0.4247 0.5247 0.073 Uiso calc 1 . .
    H H9B 0.4090 0.3376 0.5127 0.073 Uiso calc 1 . .
    C C12 0.5599(4) 0.3560(5) 0.5662(5) 0.052(2) Uani d 1 . .
    H H12A 0.5796 0.3126 0.5915 0.063 Uiso calc 1 . .
    H H12B 0.5897 0.3991 0.5795 0.063 Uiso calc 1 . .
    O O3 0.4851(4) 0.3676(4) 0.5859(4) 0.0423(18) Uani d 1 . .
    C C10 0.4998(11) 0.3845(10) 0.4602(8) 0.074(5) Uani d 1 . .
    H H10A 0.4815 0.3616 0.4152 0.089 Uiso calc 1 . .
    H H10B 0.5127 0.4361 0.4502 0.089 Uiso calc 1 . .
    C C11 0.5620(5) 0.3447(5) 0.4885(5) 0.057(2) Uani d 1 . .
    H H11A 0.6082 0.3639 0.4680 0.069 Uiso calc 1 . .
    H H11B 0.5581 0.2921 0.4768 0.069 Uiso calc 1 . .
    C C7 0.2604(5) 0.1901(5) 0.6642(5) 0.045(2) Uani d 1 . .
    H H7A 0.2555 0.1929 0.7174 0.053 Uiso calc 1 . .
    H H7B 0.2413 0.1424 0.6473 0.053 Uiso calc 1 . .
    C C6 0.2217(5) 0.2522(6) 0.6282(5) 0.051(3) Uani d 1 . .
    H H6A 0.1756 0.2645 0.6535 0.061 Uiso calc 1 . .
    H H6B 0.2109 0.2411 0.5769 0.061 Uiso calc 1 . .
    C C8 0.3374(4) 0.2008(4) 0.6414(4) 0.0432(17) Uani d 1 . .
    H H8A 0.3713 0.1788 0.6770 0.052 Uiso calc 1 . .
    H H8B 0.3462 0.1778 0.5937 0.052 Uiso calc 1 . .
    C C5 0.2781(5) 0.3140(5) 0.6351(7) 0.055(3) Uani d 1 . .
    H H5A 0.2751 0.3475 0.5932 0.066 Uiso calc 1 . .
    H H5B 0.2697 0.3425 0.6799 0.066 Uiso calc 1 . .
    Li Li1 0.4357(6) 0.3295(6) 0.6710(6) 0.039(3) Uani d 1 . .
loop_
    _atom_site_aniso_label
    _atom_site_aniso_U_11
    _atom_site_aniso_U_22
    _atom_site_aniso_U_33
    _atom_site_aniso_U_12
    _atom_site_aniso_U_13
    _atom_site_aniso_U_23
    I1 0.03936(19) 0.0441(2) 0.0412(2) 0.0038(4) -0.0042(6) 0.00914(17)
    C4 0.055(7) 0.044(6) 0.046(7) 0.006(5) 0.000(5) 0.002(5)
    O1 0.067(4) 0.041(3) 0.031(3) 0.015(3) -0.001(3) 0.002(2)
    C1 0.075(6) 0.057(6) 0.041(6) 0.018(4) 0.008(4) 0.006(4)
    C2 0.088(11) 0.062(9) 0.045(9) 0.010(8) -0.003(8) -0.004(6)
    C3 0.092(7) 0.042(5) 0.059(7) 0.014(4) -0.003(6) 0.003(5)
    O2 0.037(3) 0.039(3) 0.049(4) 0.004(2) 0.000(3) 0.005(2)
    C9 0.049(5) 0.085(7) 0.049(8) 0.009(4) -0.009(5) 0.015(6)
    C12 0.034(4) 0.070(6) 0.053(6) 0.001(4) 0.009(4) 0.008(4)
    O3 0.035(3) 0.058(4) 0.034(4) 0.010(3) -0.001(3) 0.009(3)
    C10 0.077(9) 0.106(11) 0.039(9) 0.010(10) 0.009(7) 0.009(8)
    C11 0.052(6) 0.066(6) 0.054(7) -0.007(4) 0.012(4) -0.006(4)
    C7 0.041(4) 0.043(5) 0.050(6) -0.006(4) 0.006(4) -0.009(4)
    C6 0.033(4) 0.056(5) 0.063(7) 0.002(5) 0.007(5) -0.008(5)
    C8 0.049(4) 0.038(4) 0.043(5) 0.002(3) 0.001(3) -0.001(3)
    C5 0.034(4) 0.053(6) 0.080(7) 0.005(4) 0.001(4) 0.014(7)
    Li1 0.047(7) 0.040(6) 0.031(7) 0.003(5) -0.002(5) 0.002(5)
_geom_special_details
;
All e.s.d.'s (except the e.s.d. in the dihedral angle between two l.s. planes)
are estimated using the full covariance matrix. The cell e.s.d.'s are taken
into account individually in the estimation of e.s.d.'s in distances, angles
and torsion angles; correlations between e.s.d.'s in cell parameters are only
used when they are defined by crystal symmetry. An approximate (isotropic)
treatment of cell e.s.d.'s is used for estimating e.s.d.'s involving l.s.
planes.
;
loop_
    _geom_bond_atom_site_label_1
    _geom_bond_atom_site_label_2
    _geom_bond_site_symmetry_2
    _geom_bond_distance
    _geom_bond_publ_flag
    I1 Li1 . 2.721(11) ?
    C4 H4A . 0.9900 ?
    C4 H4B . 0.9900 ?
    C4 O1 . 1.425(13) ?
    C4 C3 . 1.496(16) ?
    O1 C1 . 1.410(10) ?
    O1 Li1 . 1.934(13) ?
    C1 H1A . 0.9900 ?
    C1 H1B . 0.9900 ?
    C1 C2 . 1.442(19) ?
    C2 H2A . 0.9900 ?
    C2 H2B . 0.9900 ?
    C2 C3 . 1.484(18) ?
    C3 H3A . 0.9900 ?
    C3 H3B . 0.9900 ?
    O2 C8 . 1.429(9) ?
    O2 C5 . 1.438(10) ?
    O2 Li1 . 1.961(13) ?
    C9 H9A . 0.9900 ?
    C9 H9B . 0.9900 ?
    C9 O3 . 1.442(13) ?
    C9 C10 . 1.542(18) ?
    C12 H12A . 0.9900 ?
    C12 H12B . 0.9900 ?
    C12 O3 . 1.432(11) ?
    C12 C11 . 1.453(14) ?
    O3 Li1 . 1.944(14) ?
    C10 H10A . 0.9900 ?
    C10 H10B . 0.9900 ?
    C10 C11 . 1.448(19) ?
    C11 H11A . 0.9900 ?
    C11 H11B . 0.9900 ?
    C7 H7A . 0.9900 ?
    C7 H7B . 0.9900 ?
    C7 C6 . 1.496(15) ?
    C7 C8 . 1.483(11) ?
    C6 H6A . 0.9900 ?
    C6 H6B . 0.9900 ?
    C6 C5 . 1.535(14) ?
    C8 H8A . 0.9900 ?
    C8 H8B . 0.9900 ?
    C5 H5A . 0.9900 ?
    C5 H5B . 0.9900 ?
loop_
    _geom_angle_atom_site_label_1
    _geom_angle_atom_site_label_2
    _geom_angle_atom_site_label_3
    _geom_angle_site_symmetry_1
    _geom_angle_site_symmetry_3
    _geom_angle
    _geom_angle_publ_flag
    H4A C4 H4B . . 108.6 ?
    O1 C4 H4A . . 110.4 ?
    O1 C4 H4B . . 110.4 ?
    O1 C4 C3 . . 106.7(9) ?
    C3 C4 H4A . . 110.4 ?
    C3 C4 H4B . . 110.4 ?
    C4 O1 Li1 . . 126.0(7) ?
    C1 O1 C4 . . 109.4(8) ?
    C1 O1 Li1 . . 124.3(6) ?
    O1 C1 H1A . . 110.3 ?
    O1 C1 H1B . . 110.3 ?
    O1 C1 C2 . . 107.2(10) ?
    H1A C1 H1B . . 108.5 ?
    C2 C1 H1A . . 110.3 ?
    C2 C1 H1B . . 110.3 ?
    C1 C2 H2A . . 110.7 ?
    C1 C2 H2B . . 110.7 ?
    C1 C2 C3 . . 105.3(11) ?
    H2A C2 H2B . . 108.8 ?
    C3 C2 H2A . . 110.7 ?
    C3 C2 H2B . . 110.7 ?
    C4 C3 H3A . . 111.0 ?
    C4 C3 H3B . . 111.0 ?
    C2 C3 C4 . . 103.6(9) ?
    C2 C3 H3A . . 111.0 ?
    C2 C3 H3B . . 111.0 ?
    H3A C3 H3B . . 109.0 ?
    C8 O2 C5 . . 109.5(6) ?
    C8 O2 Li1 . . 124.7(6) ?
    C5 O2 Li1 . . 121.2(7) ?
    H9A C9 H9B . . 108.9 ?
    O3 C9 H9A . . 110.8 ?
    O3 C9 H9B . . 110.8 ?
    O3 C9 C10 . . 104.7(10) ?
    C10 C9 H9A . . 110.8 ?
    C10 C9 H9B . . 110.8 ?
    H12A C12 H12B . . 108.5 ?
    O3 C12 H12A . . 110.2 ?
    O3 C12 H12B . . 110.2 ?
    O3 C12 C11 . . 107.4(8) ?
    C11 C12 H12A . . 110.2 ?
    C11 C12 H12B . . 110.2 ?
    C9 O3 Li1 . . 118.4(7) ?
    C12 O3 C9 . . 108.8(8) ?
    C12 O3 Li1 . . 126.7(7) ?
    C9 C10 H10A . . 111.1 ?
    C9 C10 H10B . . 111.1 ?
    H10A C10 H10B . . 109.0 ?
    C11 C10 C9 . . 103.5(10) ?
    C11 C10 H10A . . 111.1 ?
    C11 C10 H10B . . 111.1 ?
    C12 C11 H11A . . 110.7 ?
    C12 C11 H11B . . 110.7 ?
    C10 C11 C12 . . 105.4(9) ?
    C10 C11 H11A . . 110.7 ?
    C10 C11 H11B . . 110.7 ?
    H11A C11 H11B . . 108.8 ?
    H7A C7 H7B . . 109.1 ?
    C6 C7 H7A . . 111.2 ?
    C6 C7 H7B . . 111.2 ?
    C8 C7 H7A . . 111.2 ?
    C8 C7 H7B . . 111.2 ?
    C8 C7 C6 . . 102.9(7) ?
    C7 C6 H6A . . 111.4 ?
    C7 C6 H6B . . 111.4 ?
    C7 C6 C5 . . 101.8(7) ?
    H6A C6 H6B . . 109.3 ?
    C5 C6 H6A . . 111.4 ?
    C5 C6 H6B . . 111.4 ?
    O2 C8 C7 . . 105.9(6) ?
    O2 C8 H8A . . 110.6 ?
    O2 C8 H8B . . 110.6 ?
    C7 C8 H8A . . 110.6 ?
    C7 C8 H8B . . 110.6 ?
    H8A C8 H8B . . 108.7 ?
    O2 C5 C6 . . 105.2(6) ?
    O2 C5 H5A . . 110.7 ?
    O2 C5 H5B . . 110.7 ?
    C6 C5 H5A . . 110.7 ?
    C6 C5 H5B . . 110.7 ?
    H5A C5 H5B . . 108.8 ?
    O1 Li1 I1 . . 111.4(5) ?
    O1 Li1 O2 . . 104.5(6) ?
    O1 Li1 O3 . . 104.8(6) ?
    O2 Li1 I1 . . 114.2(5) ?
    O3 Li1 I1 . . 113.9(5) ?
    O3 Li1 O2 . . 107.1(6) ?
loop_
    _geom_torsion_atom_site_label_1
    _geom_torsion_atom_site_label_2
    _geom_torsion_atom_site_label_3
    _geom_torsion_atom_site_label_4
    _geom_torsion_site_symmetry_1
    _geom_torsion_site_symmetry_2
    _geom_torsion_site_symmetry_3
    _geom_torsion_site_symmetry_4
    _geom_torsion
    _geom_torsion_publ_flag
    C4 O1 C1 C2 . . . . -16.1(14) ?
    O1 C4 C3 C2 . . . . 17.6(12) ?
    O1 C1 C2 C3 . . . . 27.1(14) ?
    C1 C2 C3 C4 . . . . -27.1(12) ?
    C3 C4 O1 C1 . . . . -1.5(13) ?
    C3 C4 O1 Li1 . . . . -175.0(8) ?
    C9 C10 C11 C12 . . . . -31.8(14) ?
    O3 C9 C10 C11 . . . . 24.6(14) ?
    O3 C12 C11 C10 . . . . 28.1(12) ?
    C10 C9 O3 C12 . . . . -7.9(12) ?
    C10 C9 O3 Li1 . . . . -162.2(10) ?
    C11 C12 O3 C9 . . . . -11.9(10) ?
    C11 C12 O3 Li1 . . . . 139.8(9) ?
    C7 C6 C5 O2 . . . . 27.9(10) ?
    C6 C7 C8 O2 . . . . 34.6(9) ?
    C8 O2 C5 C6 . . . . -7.1(9) ?
    C8 C7 C6 C5 . . . . -37.6(9) ?
    C5 O2 C8 C7 . . . . -17.1(9) ?
    Li1 O1 C1 C2 . . . . 157.6(10) ?
    Li1 O2 C8 C7 . . . . 138.7(7) ?
    Li1 O2 C5 C6 . . . . -163.8(8) ?
_shelxl_version_number        2.014
