# Supplementary material for: About the polymorphism of [Li(C4H8O)3]I: crystal structures of trigonal and tetra­gonal polymorphs
Source: Acta Crystallogr Sect E Struct Rep Online. 2014 Nov 21;70(Pt 12):555–8. doi: 10.1107/S160053681402529X (PMC4257418; doi:10.1107/S160053681402529X)
Supplement: Supplementary file 2 [file e-70-00555-LiI_3THF_trigonalsup2.hkl]

#
# h,k,l, Fc-squared, Fo-squared, sigma(Fo-squared), status flag
#
data_LiI_3THF_trigonal
_shelx_title ' 1 '
_shelx_refln_list_code          4
_shelx_F_calc_maximum      139.12
_exptl_crystal_F_000       352.00
_reflns_d_resolution_high  0.7668

loop_
 _space_group_symop_operation_xyz
 'x, y, z'
 '-y, x-y, z'
 '-x+y, -x, z'
 '-x, -y, -z'
 'y, -x+y, -z'
 'x-y, x, -z'

_cell_length_a    10.2530
_cell_length_b    10.2530
_cell_length_c     8.4250
_cell_angle_alpha  90.000
_cell_angle_beta   90.000
_cell_angle_gamma 120.000

_shelx_F_squared_multiplier     1.000

loop_
 _refln_index_h
 _refln_index_k
 _refln_index_l
 _refln_F_squared_calc
 _refln_F_squared_meas
 _refln_F_squared_sigma
 _refln_observed_status
  -1   2   0       3856.09       5172.24        83.56 o
   0   2   0       9166.91      11166.97       279.69 o
  -2   3   0         88.85         63.38        42.46 o
  -1   3   0       1127.77       1278.01        42.28 o
   0   3   0       6608.33       6918.57       176.70 o
  -3   4   0        793.19        779.40        42.67 o
  -2   4   0       4807.90       4942.69        55.94 o
  -1   4   0       4603.26       4878.92       102.72 o
   0   4   0         28.97         66.11        42.63 o
  -4   5   0       6049.33       5897.38        89.18 o
  -3   5   0       1551.25       1416.29        41.70 o
  -2   5   0       1429.07       1380.02        39.37 o
  -1   5   0       3603.17       3419.33        62.14 o
   0   5   0        623.82        589.34        35.84 o
  -5   6   0        702.34        667.97        26.03 o
  -4   6   0       1905.19       1828.05        44.25 o
  -3   6   0       5427.38       5350.29        80.29 o
  -2   6   0        440.02        410.54        27.30 o
  -1   6   0       1427.37       1387.26        31.09 o
   0   6   0       1618.13       1464.50        33.63 o
  -6   7   0        248.06        223.04        26.85 o
  -5   7   0       2850.36       2682.62        36.09 o
  -4   7   0       1951.88       1820.97        30.83 o
  -3   7   0       1295.89       1241.95        29.93 o
  -2   7   0       3266.08       3187.52        71.92 o
  -1   7   0        271.93        265.42        28.35 o
   0   7   0        833.73        781.66        30.73 o
  -7   8   0        888.40        849.42        24.17 o
  -6   8   0        374.25        354.11        26.00 o
  -5   8   0        228.10        216.45        26.10 o
  -4   8   0       2845.17       2712.10        61.08 o
  -3   8   0        914.22        858.02        29.01 o
  -2   8   0        460.23        400.95        24.04 o
  -1   8   0       1928.42       1837.79        30.47 o
   0   8   0        178.55        200.30        28.20 o
  -8   9   0        119.43        129.81        21.85 o
  -7   9   0        321.42        321.85        23.07 o
  -6   9   0        972.62        929.07        26.54 o
  -5   9   0         30.56         61.58        26.28 o
  -4   9   0         51.91         50.27        23.90 o
  -3   9   0       1075.65       1018.92        27.69 o
  -2   9   0        584.13        580.63        27.30 o
  -1   9   0        198.05        199.98        23.83 o
   0   9   0       1280.26       1267.78        33.42 o
  -9  10   0         84.90        114.71        22.12 o
  -8  10   0       1068.41       1050.40        25.64 o
  -7  10   0        266.21        272.30        23.79 o
  -6  10   0        635.52        628.29        25.71 o
  -5  10   0        664.24        650.56        25.02 o
  -4  10   0        192.90        227.85        28.15 o
  -3  10   0        143.06        140.31        24.93 o
  -2  10   0        426.12        396.44        26.95 o
  -1  10   0        190.17        203.88        23.68 o
   0  10   0        178.13        193.91        20.93 o
 -10  11   0        409.61        432.28        23.54 o
  -9  11   0        288.60        303.36        25.12 o
  -8  11   0        310.33        350.45        24.31 o
  -7  11   0        643.01        685.16        24.38 o
  -6  11   0        127.92        160.86        20.62 o
  -5  11   0        331.02        339.90        23.67 o
  -4  11   0        738.69        752.09        29.32 o
  -3  11   0        226.88        228.42        25.57 o
  -2  11   0         97.76         85.60        26.51 o
  -1  11   0        473.95        513.99        31.33 o
   0  11   0        111.48        120.89        22.70 o
 -11  12   0         65.99         65.24        29.43 o
 -10  12   0        105.56        105.86        24.87 o
  -9  12   0        274.17        290.72        25.94 o
  -8  12   0         23.90         37.47        21.01 o
  -7  12   0         19.86         48.07        20.40 o
  -6  12   0        281.99        327.88        26.62 o
  -5  12   0         65.20         64.63        24.37 o
  -4  12   0         11.19         13.37        27.15 o
  -3  12   0        232.83        265.42        33.34 o
  -2  12   0         69.17         79.07        27.37 o
  -1  12   0        119.20         88.28        60.76 o
  -9  13   0          5.61         12.60        30.22 o
  -8  13   0        366.63        381.14        23.44 o
  -7  13   0        127.93        128.20        23.07 o
  -6  13   0        213.64        227.54        24.03 o
  -5  13   0        428.39        435.36        26.72 o
  -4  13   0         31.96          5.19        61.28 o
   0   0   1        327.36        674.55       132.68 o
  -1   1   1       1284.66       1995.38        82.40 o
   0   1   1       1078.46       1675.14        64.55 o
   1   1   1        361.61        441.71        69.34 o
  -3   2   1       2019.24       2121.31        51.53 o
  -2   2   1      16597.75      20102.38       216.69 o
  -1   2   1       2348.99       2891.72        63.65 o
   0   2   1      12854.81      15061.33       366.60 o
   1   2   1      14673.80      15693.41       208.14 o
   2   2   1        923.08        982.77        40.06 o
  -5   3   1       3176.86       3148.49        47.73 o
  -4   3   1       5564.52       5544.00       122.44 o
  -3   3   1       1261.32       1374.42        42.97 o
  -2   3   1       5187.88       5691.65       152.58 o
  -1   3   1       2723.21       2932.01        69.90 o
   0   3   1        669.68        685.53        35.92 o
   1   3   1       5325.41       5437.22        63.46 o
   2   3   1       1688.95       1519.82        41.09 o
   3   3   1         10.43         38.41        28.27 o
  -7   4   1       1002.00        943.62        27.34 o
  -6   4   1       1533.11       1479.01        34.31 o
  -5   4   1         84.41         76.43        39.89 o
  -4   4   1        997.73        971.32        44.46 o
  -3   4   1       3613.63       3721.49        83.29 o
  -2   4   1        584.50        655.89        35.46 o
  -1   4   1       5933.59       6257.30       173.68 o
   0   4   1       5212.52       5163.87        89.38 o
   1   4   1        231.35        219.09        32.70 o
   2   4   1       1126.69       1023.48        34.09 o
   3   4   1        949.66        914.19        30.20 o
   4   4   1         29.95         44.67        24.65 o
  -9   5   1        760.65        713.68        26.60 o
  -8   5   1       1213.71       1217.06        30.89 o
  -7   5   1         28.38         28.69        24.75 o
  -6   5   1       3537.47       3381.98        42.96 o
  -5   5   1       4486.10       4328.25        56.77 o
  -4   5   1        324.72        300.26        36.25 o
  -3   5   1       1965.89       1861.18        36.34 o
  -2   5   1       4636.42       4617.69        77.33 o
  -1   5   1         13.99         30.59        31.38 o
   0   5   1       2643.44       2575.60        64.31 o
   1   5   1       3458.04       3358.94        87.09 o
   2   5   1         17.49          2.35        24.00 o
   3   5   1       1293.38       1259.11        32.44 o
   4   5   1       1889.32       1817.49        31.99 o
   5   5   1         12.64         22.44        23.52 o
 -11   6   1        372.61        396.19        28.30 o
 -10   6   1        517.21        529.68        25.48 o
  -9   6   1        308.77        296.78        29.39 o
  -8   6   1        426.74        421.62        27.60 o
  -7   6   1       1511.33       1368.82        39.16 o
  -6   6   1          2.86        -10.73        30.25 o
  -5   6   1       1109.55       1012.01        28.45 o
  -4   6   1       1380.29       1298.58        44.25 o
  -3   6   1         14.03         21.34        24.57 o
  -2   6   1        928.89        836.19        28.95 o
  -1   6   1       2535.35       2372.49        58.14 o
   0   6   1        421.84        456.05        27.19 o
   1   6   1        495.18        475.84        24.43 o
   2   6   1       1658.35       1622.45        37.44 o
   3   6   1         88.28         96.23        20.79 o
   4   6   1        973.62        977.49        31.53 o
   5   6   1        766.80        783.50        24.70 o
   6   6   1          4.20         31.47        23.87 o
 -13   7   1        224.33        231.09        27.33 o
 -12   7   1        243.78        258.20        26.10 o
 -11   7   1         11.86         35.93        24.51 o
 -10   7   1        448.75        409.59        27.92 o
  -9   7   1        997.39        940.50        34.11 o
  -8   7   1          0.37         -7.34        30.18 o
  -7   7   1       1824.15       1736.36        34.03 o
  -6   7   1       3077.84       2895.83        56.29 o
  -5   7   1         63.98         55.03        25.47 o
  -4   7   1       1361.16       1310.17        28.47 o
  -3   7   1        855.58        778.28        25.97 o
  -2   7   1        270.28        240.58        24.42 o
  -1   7   1       1521.40       1472.10        29.84 o
   0   7   1       1391.64       1300.60        27.78 o
   1   7   1         22.13         38.81        20.75 o
   2   7   1        684.45        674.52        25.77 o
   3   7   1        294.13        328.06        24.17 o
   4   7   1         40.79         62.56        21.89 o
   5   7   1        157.16        160.17        22.37 o
   6   7   1        184.64        193.94        23.39 o
 -13   8   1          4.26          7.33        34.87 o
 -12   8   1        114.99        110.84        28.75 o
 -11   8   1        463.38        481.55        25.92 o
 -10   8   1        145.42        163.95        30.45 o
  -9   8   1        353.97        361.13        30.80 o
  -8   8   1       1060.16       1087.39        29.51 o
  -7   8   1         79.58         82.79        26.48 o
  -6   8   1       2384.29       2249.63        68.80 o
  -5   8   1        790.73        780.06        27.47 o
  -4   8   1        125.82        124.35        25.87 o
  -3   8   1       1272.20       1258.91        29.90 o
  -2   8   1        958.10        906.27        28.31 o
  -1   8   1         84.54         65.30        23.00 o
   0   8   1        545.02        528.39        24.38 o
   1   8   1        955.20        967.44        23.92 o
   2   8   1          0.98         22.75        22.03 o
   3   8   1        330.04        349.87        21.31 o
   4   8   1        289.85        307.73        21.30 o
   5   8   1         24.51         31.57        21.11 o
 -12   9   1         71.84         96.36        26.73 o
 -11   9   1        280.53        310.39        29.90 o
 -10   9   1        385.79        392.94        35.90 o
  -9   9   1         13.77         15.27        30.01 o
  -8   9   1        536.36        541.44        26.11 o
  -7   9   1       1404.40       1369.15        32.76 o
  -6   9   1        194.50        191.39        28.81 o
  -5   9   1        431.74        408.03        23.07 o
  -4   9   1       1720.12       1640.12        42.30 o
  -3   9   1          4.07          9.92        20.20 o
  -2   9   1        485.99        477.58        23.35 o
  -1   9   1        780.95        738.71        24.90 o
   0   9   1         19.03         33.08        19.85 o
   1   9   1        317.00        351.37        24.10 o
   2   9   1        365.26        404.88        24.03 o
   3   9   1          0.38          2.35        21.56 o
 -12  10   1        370.66        408.90        27.94 o
 -11  10   1         30.83         32.65        32.93 o
 -10  10   1        288.91        299.86        24.78 o
  -9  10   1        199.82        230.83        26.46 o
  -8  10   1         18.46         22.58        24.32 o
  -7  10   1         34.39         64.90        23.67 o
  -6  10   1        824.66        812.14        27.19 o
  -5  10   1        135.74        113.11        24.50 o
  -4  10   1        766.84        802.25        30.59 o
  -3  10   1       1009.88        978.30        29.20 o
  -2  10   1          1.81         24.07        20.12 o
  -1  10   1        472.65        493.55        27.31 o
   0  10   1        211.33        226.94        23.80 o
   1  10   1          1.48          6.01        20.68 o
   2  10   1         48.34         58.28        23.74 o
 -11  11   1        183.99        208.24        30.70 o
 -10  11   1          0.10        -16.44        27.93 o
  -9  11   1        353.58        352.79        23.22 o
  -8  11   1        279.24        280.76        24.54 o
  -7  11   1         50.91         56.61        19.97 o
  -6  11   1        372.04        383.91        23.36 o
  -5  11   1        343.03        384.75        27.17 o
  -4  11   1         18.84         17.75        29.68 o
  -3  11   1        422.21        467.95        25.56 o
  -2  11   1        404.86        404.19        24.41 o
  -1  11   1          5.67         15.81        20.76 o
   0  11   1        169.58        184.68        25.21 o
 -10  12   1        192.08        213.42        25.59 o
  -9  12   1         48.74         58.55        26.54 o
  -8  12   1        239.49        275.22        23.06 o
  -7  12   1        380.90        396.67        21.65 o
  -6  12   1         23.02         28.99        26.42 o
  -5  12   1        267.06        291.77        27.09 o
  -4  12   1        336.88        343.26        28.41 o
  -3  12   1          1.97          8.24        21.98 o
  -2  12   1        165.27        188.32        23.17 o
  -8  13   1          4.21         -3.21        24.38 o
  -7  13   1        132.27        119.96        23.47 o
  -6  13   1        150.60        155.15        27.27 o
  -5  13   1          8.84         -5.33        26.72 o
   0   0   2      19353.80      25964.09       272.10 o
  -1   1   2       5830.58       7402.95        94.02 o
   0   1   2         61.22         66.88        60.17 o
   1   1   2       2716.68       3047.87        80.39 o
  -3   2   2        981.33       1013.17        51.62 o
  -2   2   2        375.40        441.33        55.45 o
  -1   2   2       8843.67      10560.59       139.58 o
   0   2   2       7901.37       8957.33       236.50 o
   1   2   2        507.08        568.22        49.53 o
   2   2   2       3079.46       2988.52        66.01 o
  -5   3   2       4052.50       4021.82        81.63 o
  -4   3   2        348.73        384.54        43.83 o
  -3   3   2       6143.04       6633.57       154.25 o
  -2   3   2       4266.30       4576.95        76.65 o
  -1   3   2         46.81         40.54        38.09 o
   0   3   2       1248.73       1209.01        39.86 o
   1   3   2       2018.43       2019.62        49.73 o
   2   3   2        139.93        123.37        38.38 o
   3   3   2       3560.57       3546.15        41.15 o
  -7   4   2       2187.42       1999.39        31.77 o
  -6   4   2         26.04         55.19        28.54 o
  -5   4   2       2462.43       2328.83        50.19 o
  -4   4   2       2264.73       2204.06        55.50 o
  -3   4   2        757.17        788.83        44.84 o
  -2   4   2       4568.31       4720.13        91.79 o
  -1   4   2       1601.00       1557.55        48.01 o
   0   4   2        557.65        590.18        35.65 o
   1   4   2       3391.24       3309.08        54.57 o
   2   4   2       2331.31       2186.76        38.15 o
   3   4   2        121.83        135.14        25.62 o
   4   4   2       1280.59       1236.03        30.06 o
  -9   5   2        525.27        495.00        25.93 o
  -8   5   2         31.87         61.12        30.88 o
  -7   5   2       1450.56       1332.95        33.21 o
  -6   5   2       2257.25       2163.30        39.44 o
  -5   5   2         37.35         69.75        35.08 o
  -4   5   2       7221.18       7175.51       204.99 o
  -3   5   2       2375.93       2374.59        51.72 o
  -2   5   2         92.45        120.45        29.68 o
  -1   5   2       3269.94       3256.30        72.59 o
   0   5   2        516.78        436.42        26.33 o
   1   5   2        865.27        875.06        30.20 o
   2   5   2       1434.22       1362.04        37.51 o
   3   5   2        845.00        821.35        27.01 o
   4   5   2          0.64         16.12        23.48 o
   5   5   2        356.73        379.40        25.34 o
 -11   6   2        733.45        752.84        39.57 o
 -10   6   2         12.37        -19.51        27.66 o
  -9   6   2       1732.14       1706.88        37.59 o
  -8   6   2       1176.53       1109.17        33.35 o
  -7   6   2          3.04         13.79        34.38 o
  -6   6   2       1046.78        992.64        31.97 o
  -5   6   2        713.67        689.57        30.33 o
  -4   6   2        108.48        105.51        26.39 o
  -3   6   2       1494.39       1444.52        30.53 o
  -2   6   2       3761.38       3729.92        90.36 o
  -1   6   2         66.47         65.93        24.12 o
   0   6   2       2038.54       1972.00        48.14 o
   1   6   2       1807.47       1708.45        46.24 o
   2   6   2        173.00        153.63        22.78 o
   3   6   2        599.85        580.84        24.69 o
   4   6   2         88.55        100.50        21.83 o
   5   6   2          6.36         14.60        24.05 o
   6   6   2        155.85        162.90        27.36 o
 -13   7   2        260.67        253.33        28.17 o
 -12   7   2          0.67         20.21        22.93 o
 -11   7   2        529.40        559.91        25.48 o
 -10   7   2        333.31        384.02        49.51 o
  -9   7   2        204.89        206.53        29.38 o
  -8   7   2        998.14        925.13        62.67 o
  -7   7   2        710.28        663.82        33.48 o
  -6   7   2         44.77         52.71        34.90 o
  -5   7   2       1304.70       1276.32        32.72 o
  -4   7   2       3792.62       3628.39        55.82 o
  -3   7   2         16.15         24.46        20.13 o
  -2   7   2       1803.48       1718.46        37.03 o
  -1   7   2       1189.37       1130.36        32.00 o
   0   7   2         12.66         14.48        23.88 o
   1   7   2       2186.96       2177.07        46.84 o
   2   7   2        757.45        782.85        24.08 o
   3   7   2         33.65         46.90        21.55 o
   4   7   2        494.51        520.37        21.36 o
   5   7   2        164.31        165.11        22.94 o
   6   7   2          1.06         -0.05        27.42 o
 -12   8   2        144.00        164.40        26.48 o
 -11   8   2         73.53        103.69        26.13 o
 -10   8   2        650.90        642.94        27.03 o
  -9   8   2        359.07        356.49        30.23 o
  -8   8   2          6.10         21.21        27.40 o
  -7   8   2        259.96        279.48        33.30 o
  -6   8   2        219.34        250.60        29.40 o
  -5   8   2         18.40         21.91        25.02 o
  -4   8   2       1950.13       1852.24        29.44 o
  -3   8   2        621.87        577.68        23.24 o
  -2   8   2         59.86         72.57        24.03 o
  -1   8   2       1173.00       1092.47        24.00 o
   0   8   2        338.46        318.16        24.92 o
   1   8   2          1.97         -5.83        22.04 o
   2   8   2        326.91        353.95        22.20 o
   3   8   2        425.59        466.22        23.45 o
   4   8   2          8.49         17.41        20.34 o
 -12   9   2        220.23        235.11        29.38 o
 -11   9   2        257.97        322.43        29.99 o
 -10   9   2          1.45         -1.89        25.16 o
  -9   9   2       1014.15       1038.48        33.89 o
  -8   9   2        480.19        483.65        26.46 o
  -7   9   2         31.69         64.29        30.53 o
  -6   9   2       1288.36       1254.23        29.87 o
  -5   9   2        886.50        853.77        26.74 o
  -4   9   2         35.23         46.99        25.65 o
  -3   9   2        663.20        664.93        22.18 o
  -2   9   2        780.35        763.84        24.06 o
  -1   9   2         81.31        100.76        23.23 o
   0   9   2        512.13        517.38        24.29 o
   1   9   2        296.38        313.24        19.84 o
   2   9   2          3.00         13.16        20.94 o
   3   9   2        255.38        272.22        23.63 o
 -12  10   2         10.42          9.48        26.95 o
 -11  10   2        131.68        141.47        29.81 o
 -10  10   2        618.86        692.04        35.57 o
  -9  10   2         26.33         33.47        29.48 o
  -8  10   2        752.22        780.80        30.58 o
  -7  10   2        637.43        639.50        26.61 o
  -6  10   2        468.07        476.35        23.28 o
  -5  10   2        732.92        713.96        27.30 o
  -4  10   2        283.26        301.57        21.78 o
  -3  10   2         85.73         88.43        21.22 o
  -2  10   2        366.98        371.03        21.08 o
  -1  10   2        376.04        410.24        25.68 o
   0  10   2          6.90         26.74        22.65 o
   1  10   2        348.92        371.47        20.39 o
   2  10   2        302.76        306.06        20.83 o
 -11  11   2          1.05         31.00        30.26 o
 -10  11   2        184.81        174.80        27.08 o
  -9  11   2        402.78        421.12        31.47 o
  -8  11   2         17.38         32.61        23.51 o
  -7  11   2        547.90        564.76        24.81 o
  -6  11   2        307.30        340.52        22.40 o
  -5  11   2          0.66         -0.77        22.05 o
  -4  11   2        170.64        192.40        27.01 o
  -3  11   2        192.44        226.39        21.12 o
  -2  11   2          4.59         18.87        23.32 o
  -1  11   2        229.34        206.22        22.98 o
   0  11   2        271.60        272.88        20.65 o
 -10  12   2         11.25          0.64        27.13 o
  -9  12   2        219.91        224.67        30.35 o
  -8  12   2        103.18        109.26        24.21 o
  -7  12   2          5.34         14.87        23.52 o
  -6  12   2        298.96        314.44        23.36 o
  -5  12   2        201.69        196.63        24.65 o
  -4  12   2          0.11          1.03        23.10 o
  -3  12   2        298.11        280.13        25.84 o
  -2  12   2        184.40        200.89        25.63 o
  -8  13   2        196.61        151.11        42.58 o
  -7  13   2        211.83        194.17        25.48 o
  -6  13   2          1.47         -1.57        22.59 o
   0   0   3        940.91       1044.02       106.97 o
  -1   1   3       2779.38       3241.56        61.06 o
   0   1   3       8847.18      10224.89       159.73 o
   1   1   3       2967.08       3226.62        72.78 o
  -3   2   3        963.68       1050.75        66.10 o
  -2   2   3       4616.33       4987.39        66.57 o
  -1   2   3        316.00        377.57        47.21 o
   0   2   3        632.84        716.65        49.70 o
   1   2   3       9556.05       9951.02       202.41 o
   2   2   3       1975.71       1939.89        48.45 o
  -5   3   3       1352.80       1328.19        42.81 o
  -4   3   3       6025.34       6114.42        65.41 o
  -3   3   3       1577.83       1599.75        58.50 o
  -2   3   3       1660.67       1735.73        41.40 o
  -1   3   3       3482.80       3542.50        55.25 o
   0   3   3       1891.53       1851.89        47.00 o
   1   3   3       1451.30       1459.73        38.82 o
   2   3   3       1826.64       1751.37        50.62 o
   3   3   3        725.20        653.66        31.07 o
  -7   4   3       1446.08       1343.09        32.79 o
  -6   4   3       1991.97       1888.47        39.01 o
  -5   4   3        213.92        176.89        32.66 o
  -4   4   3        184.15        162.64        35.60 o
  -3   4   3       1925.03       1880.44        40.27 o
  -2   4   3       3412.59       3594.11        87.46 o
  -1   4   3       1961.57       1938.41        43.53 o
   0   4   3       7808.56       8068.60       180.41 o
   1   4   3       1857.54       1839.45        49.62 o
   2   4   3        566.71        553.61        32.32 o
   3   4   3       3137.12       2937.12        45.95 o
   4   4   3        115.92        125.18        26.87 o
  -9   5   3        115.05        106.01        29.02 o
  -8   5   3       1510.67       1447.75        51.83 o
  -7   5   3        398.99        371.88        29.61 o
  -6   5   3        782.99        754.87        33.75 o
  -5   5   3       2845.63       2714.64        43.67 o
  -4   5   3       1190.99       1177.55        40.20 o
  -3   5   3         91.41         77.70        33.92 o
  -2   5   3       4809.12       4734.99        89.78 o
  -1   5   3        752.57        733.69        37.70 o
   0   5   3        123.66        119.90        34.40 o
   1   5   3       3364.18       3243.40       132.81 o
   2   5   3        301.20        295.05        35.24 o
   3   5   3        739.21        733.84        27.00 o
   4   5   3       1958.98       1959.68        32.54 o
   5   5   3        310.47        344.83        24.18 o
 -11   6   3        221.16        255.92        25.84 o
 -10   6   3        626.94        641.59        31.38 o
  -9   6   3        251.87        223.58        36.31 o
  -8   6   3        233.71        236.66        29.76 o
  -7   6   3       2369.09       2125.27       110.01 o
  -6   6   3        860.82        822.63        33.83 o
  -5   6   3        433.21        401.19        33.77 o
  -4   6   3       2958.53       2872.26        61.60 o
  -3   6   3         93.20         90.26        25.93 o
  -2   6   3       1360.96       1299.70        50.12 o
  -1   6   3       1748.72       1622.05        41.87 o
   0   6   3        795.48        744.11        26.75 o
   1   6   3         49.24         39.94        23.82 o
   2   6   3        650.35        642.67        23.90 o
   3   6   3        992.74        974.72        42.22 o
   4   6   3        158.27        176.26        23.29 o
   5   6   3        645.69        739.00        27.04 o
   6   6   3         12.56         19.66        27.58 o
 -12   7   3        304.81        289.53        25.33 o
 -11   7   3        106.48        144.70        34.25 o
 -10   7   3         59.22         86.73        26.57 o
  -9   7   3        450.51        443.52        29.85 o
  -8   7   3        555.08        542.29        27.77 o
  -7   7   3        435.19        418.45        28.43 o
  -6   7   3       3186.27       3127.63        41.44 o
  -5   7   3       1208.23       1170.09        36.25 o
  -4   7   3       1375.48       1310.48        28.44 o
  -3   7   3       2501.75       2437.68        47.01 o
  -2   7   3        599.19        566.11        25.48 o
  -1   7   3       1205.62       1155.28        35.32 o
   0   7   3        792.25        767.21        25.38 o
   1   7   3         71.89         94.31        21.99 o
   2   7   3        135.02        153.31        23.55 o
   3   7   3        869.74        864.17        31.00 o
   4   7   3        372.67        399.95        25.60 o
   5   7   3         59.24         45.90        20.54 o
 -12   8   3         76.54        118.23        29.59 o
 -11   8   3        319.89        337.87        37.47 o
 -10   8   3        487.21        462.94        28.13 o
  -9   8   3         86.58         89.14        30.36 o
  -8   8   3       1737.45       1688.77        99.98 o
  -7   8   3        742.21        715.70        43.30 o
  -6   8   3        590.32        604.51        38.53 o
  -5   8   3       1057.30        983.50        28.60 o
  -4   8   3         43.24         60.26        21.21 o
  -3   8   3        352.07        368.77        23.82 o
  -2   8   3       1531.48       1466.75        48.22 o
  -1   8   3        525.79        540.66        24.20 o
   0   8   3        123.89        150.62        23.70 o
   1   8   3       1104.91       1107.58        25.49 o
   2   8   3        117.72        156.36        21.72 o
   3   8   3        137.25        140.51        23.87 o
   4   8   3        271.00        290.56        23.25 o
 -12   9   3         62.40         68.95        26.64 o
 -11   9   3         73.18         77.60        23.38 o
 -10   9   3        481.65        466.59        33.76 o
  -9   9   3         16.10         -1.83        32.57 o
  -8   9   3        191.30        245.53        35.03 o
  -7   9   3       1199.56       1211.52        33.43 o
  -6   9   3        363.33        397.54        29.63 o
  -5   9   3         86.58         90.38        26.24 o
  -4   9   3       1240.45       1244.25        34.42 o
  -3   9   3        535.68        544.63        23.51 o
  -2   9   3         11.53         41.64        22.65 o
  -1   9   3       1081.27       1051.75        23.91 o
   0   9   3        266.94        280.54        24.76 o
   1   9   3        264.29        268.26        21.52 o
   2   9   3        436.65        441.49        28.39 o
   3   9   3         64.18         73.72        24.39 o
 -11  10   3         33.29         13.06        26.82 o
 -10  10   3        289.33        295.46        29.92 o
  -9  10   3        325.84        396.45        29.25 o
  -8  10   3         82.94        116.24        24.39 o
  -7  10   3         25.77         39.87        24.48 o
  -6  10   3        419.52        430.35        26.69 o
  -5  10   3        144.34        155.83        21.30 o
  -4  10   3        342.53        322.69        20.95 o
  -3  10   3       1069.42       1074.18        26.26 o
  -2  10   3        172.79        168.78        24.33 o
  -1  10   3        291.33        320.78        23.10 o
   0  10   3        483.30        506.28        22.32 o
   1  10   3         13.09         23.42        20.62 o
 -11  11   3        233.83        243.47        27.65 o
 -10  11   3         67.59         81.26        23.77 o
  -9  11   3        189.17        207.57        27.11 o
  -8  11   3        428.48        448.31        28.03 o
  -7  11   3        229.61        265.86        29.96 o
  -6  11   3         41.09         45.80        21.66 o
  -5  11   3        630.11        674.34        24.51 o
  -4  11   3        340.37        358.02        25.05 o
  -3  11   3         95.06         98.15        22.82 o
  -2  11   3        353.74        336.49        23.10 o
  -1  11   3         84.03         80.01        21.58 o
   0  11   3        126.14        132.30        23.25 o
  -9  12   3        130.53        153.71        27.10 o
  -8  12   3         42.97         59.66        29.18 o
  -7  12   3        325.27        339.38        31.03 o
  -6  12   3        133.23        132.28        25.27 o
  -5  12   3        254.32        271.70        26.98 o
  -4  12   3        422.95        440.06        25.73 o
  -3  12   3         65.08         61.09        22.63 o
   0   0   4        398.66        408.16       109.83 o
  -1   1   4       3121.00       3241.08        51.64 o
   0   1   4        241.87        263.12        43.13 o
   1   1   4       2464.06       2530.93        46.55 o
  -3   2   4       4097.43       4126.40        53.24 o
  -2   2   4        714.09        748.11        49.28 o
  -1   2   4       3727.39       3956.74        53.80 o
   0   2   4       4270.50       4476.12       113.38 o
   1   2   4        311.92        321.35        39.59 o
   2   2   4       1225.89       1141.59        39.99 o
  -5   3   4       3097.55       2930.30        53.10 o
  -4   3   4        434.43        458.97        33.33 o
  -3   3   4       2441.16       2501.40        55.38 o
  -2   3   4       6834.48       7205.47       118.50 o
  -1   3   4        345.55        319.01        31.09 o
   0   3   4       3027.96       3017.79        48.08 o
   1   3   4       2475.22       2433.38        52.80 o
   2   3   4         21.69         36.75        25.57 o
   3   3   4       1144.35       1074.65        38.55 o
  -7   4   4        893.44        924.21        31.29 o
  -6   4   4        208.08        207.01        26.74 o
  -5   4   4       2337.54       2230.28        34.12 o
  -4   4   4       3027.40       3034.07        36.79 o
  -3   4   4          8.57         18.83        27.91 o
  -2   4   4       3223.20       3338.82        64.59 o
  -1   4   4       1167.06       1126.84        33.31 o
   0   4   4          9.12         13.23        31.17 o
   1   4   4       2501.96       2456.30        41.19 o
   2   4   4       1307.83       1251.63        44.68 o
   3   4   4        236.54        196.02        30.79 o
   4   4   4        353.79        348.16        30.55 o
  -9   5   4        704.95        721.89        25.71 o
  -8   5   4        358.91        363.47        24.82 o
  -7   5   4        538.43        515.17        27.80 o
  -6   5   4       2997.04       2853.63        49.89 o
  -5   5   4        175.37        169.07        30.34 o
  -4   5   4       3077.58       3066.84        39.69 o
  -3   5   4       3299.71       3259.37        68.28 o
  -2   5   4         24.88         35.05        24.15 o
  -1   5   4       1435.91       1361.24        32.16 o
   0   5   4       1518.44       1406.47        31.87 o
   1   5   4          4.17         -2.69        27.01 o
   2   5   4        566.92        539.17        31.90 o
   3   5   4       1198.87       1177.84        43.58 o
   4   5   4          0.26         12.29        22.80 o
   5   5   4        460.54        459.28        28.48 o
 -11   6   4        605.78        668.24        35.82 o
 -10   6   4          6.32         13.32        27.42 o
  -9   6   4        884.54        899.36        41.01 o
  -8   6   4       1391.95       1346.18        32.66 o
  -7   6   4         79.09         88.92        29.02 o
  -6   6   4        966.31        897.13        31.36 o
  -5   6   4       1136.54       1121.29        41.52 o
  -4   6   4         21.87         22.58        24.23 o
  -3   6   4        451.23        404.61        26.64 o
  -2   6   4       2398.46       2329.16        51.66 o
  -1   6   4        261.47        252.41        29.51 o
   0   6   4       1485.51       1430.60        30.98 o
   1   6   4       3160.85       3064.94        49.77 o
   2   6   4         18.62         31.59        21.73 o
   3   6   4        637.15        676.98        32.32 o
   4   6   4        204.46        212.59        23.25 o
   5   6   4          5.86         15.82        24.20 o
   6   6   4        117.00        110.98        24.59 o
 -12   7   4          5.63          1.05        29.45 o
 -11   7   4        174.29        194.84        29.53 o
 -10   7   4        728.55        757.99        32.40 o
  -9   7   4          0.68         44.51        34.97 o
  -8   7   4        557.49        589.30        33.20 o
  -7   7   4        425.33        402.24        32.14 o
  -6   7   4          8.14         11.31        28.64 o
  -5   7   4        698.93        702.14        33.34 o
  -4   7   4       1218.52       1189.39        29.96 o
  -3   7   4        334.91        324.15        26.73 o
  -2   7   4        333.70        328.26        26.95 o
  -1   7   4       1516.92       1455.08        46.93 o
   0   7   4        153.07        136.19        25.90 o
   1   7   4       1242.34       1212.70        58.95 o
   2   7   4        765.12        808.07        29.54 o
   3   7   4         13.15         20.14        21.01 o
   4   7   4        342.98        369.05        27.50 o
   5   7   4        233.24        242.97        20.51 o
 -12   8   4        274.63        291.07        25.84 o
 -11   8   4         32.74         30.20        32.41 o
 -10   8   4        822.92        827.56        29.50 o
  -9   8   4        542.15        573.89        27.97 o
  -8   8   4         37.47         58.77        27.29 o
  -7   8   4        660.67        695.96        27.94 o
  -6   8   4        825.62        835.65        34.04 o
  -5   8   4         51.10         70.43        23.01 o
  -4   8   4        917.00        878.80        27.89 o
  -3   8   4        840.82        826.59        24.42 o
  -2   8   4          0.94        -15.33        24.50 o
  -1   8   4        788.02        801.29        30.46 o
   0   8   4        626.71        633.23        28.28 o
   1   8   4         83.83        101.12        24.72 o
   2   8   4        214.47        255.96        24.10 o
   3   8   4        204.15        209.97        20.88 o
   4   8   4          0.08         25.18        22.83 o
 -11   9   4        234.66        258.04        24.63 o
 -10   9   4         20.21         -0.77        25.64 o
  -9   9   4        217.62        230.06        23.54 o
  -8   9   4        584.32        594.34        34.57 o
  -7   9   4          1.53         10.69        29.66 o
  -6   9   4        576.57        623.57        32.16 o
  -5   9   4       1572.42       1519.23        30.46 o
  -4   9   4        112.81        110.86        24.72 o
  -3   9   4        881.38        856.40        30.41 o
  -2   9   4        551.63        567.33        27.13 o
  -1   9   4          0.15         21.92        26.36 o
   0   9   4        219.72        260.60        22.64 o
   1   9   4        350.44        423.06        30.56 o
   2   9   4         27.40         41.06        24.21 o
 -11  10   4         29.82          4.94        28.10 o
 -10  10   4        571.35        599.59        35.31 o
  -9  10   4        114.77        111.65        26.35 o
  -8  10   4        286.53        332.15        26.92 o
  -7  10   4        674.78        683.78        26.82 o
  -6  10   4         11.64          6.15        29.79 o
  -5  10   4        515.77        532.84        25.30 o
  -4  10   4        373.90        390.18        25.53 o
  -3  10   4         45.60         53.77        21.50 o
  -2  10   4        254.73        263.30        26.78 o
  -1  10   4        324.23        343.13        23.92 o
   0  10   4         43.88         53.14        22.83 o
   1  10   4         28.74         28.02        22.40 o
 -10  11   4        162.77        178.35        27.27 o
  -9  11   4        194.73        221.48        27.15 o
  -8  11   4          0.12         16.27        33.42 o
  -7  11   4        388.28        377.79        31.10 o
  -6  11   4        456.05        495.97        26.72 o
  -5  11   4         18.05         21.52        27.05 o
  -4  11   4         66.27         89.36        26.12 o
  -3  11   4        359.09        366.50        27.65 o
  -2  11   4         15.78         -3.14        22.66 o
  -1  11   4        108.08         94.49        23.19 o
  -8  12   4        279.11        309.73        27.84 o
  -7  12   4          1.16         -7.55        24.38 o
  -6  12   4        175.76        189.07        25.17 o
  -5  12   4        170.56        186.31        30.57 o
  -4  12   4         12.89          5.32        30.53 o
   0   0   5       4455.92       4831.14       102.56 o
  -1   1   5        113.22        174.38        27.66 o
   0   1   5       6443.10       6919.40        58.42 o
   1   1   5       2585.68       2733.51        37.14 o
  -3   2   5        396.94        409.40        29.20 o
  -2   2   5       2042.99       2116.33        42.29 o
  -1   2   5       1767.51       1753.97        31.38 o
   0   2   5         15.87         -5.27        31.65 o
   1   2   5       1946.58       1975.54        46.77 o
   2   2   5       1771.29       1757.16        33.79 o
  -5   3   5        226.63        232.64        28.98 o
  -4   3   5       2558.42       2661.56        48.35 o
  -3   3   5       1167.96       1098.30        41.19 o
  -2   3   5        411.83        418.44        31.14 o
  -1   3   5       1376.13       1273.32        35.27 o
   0   3   5       2978.77       2989.74        45.42 o
   1   3   5        204.13        175.94        31.24 o
   2   3   5       2293.43       2179.39        61.82 o
   3   3   5       2758.45       2654.69        39.01 o
  -7   4   5        234.58        214.18        28.80 o
  -6   4   5       1038.86        992.39        30.47 o
  -5   4   5        522.30        470.34        28.84 o
  -4   4   5          5.83         23.06        34.42 o
  -3   4   5       1975.43       1933.11        38.80 o
  -2   4   5       1513.96       1548.17        27.26 o
  -1   4   5         16.09         31.31        26.30 o
   0   4   5       2002.92       1947.70        32.00 o
   1   4   5       1753.64       1689.67        40.98 o
   2   4   5         14.83         30.98        30.71 o
   3   4   5       2035.97       1902.43        34.90 o
   4   4   5        582.82        598.33        25.15 o
  -9   5   5          4.96         12.33        22.47 o
  -8   5   5       1674.24       1588.80        28.34 o
  -7   5   5        697.13        644.91        29.69 o
  -6   5   5          8.73         10.99        24.69 o
  -5   5   5       1308.59       1280.32        34.54 o
  -4   5   5       1222.27       1236.53        34.41 o
  -3   5   5          6.81          8.91        21.88 o
  -2   5   5       2090.34       2085.62        33.20 o
  -1   5   5       1850.99       1752.19        36.88 o
   0   5   5          0.69         14.62        24.08 o
   1   5   5       1130.71       1062.66        37.03 o
   2   5   5        593.43        600.75        27.18 o
   3   5   5         11.76         28.93        30.83 o
   4   5   5        610.66        631.92        22.97 o
   5   5   5        371.95        420.99        22.78 o
 -11   6   5          0.74          3.66        20.54 o
 -10   6   5        453.49        455.87        24.53 o
  -9   6   5        268.61        332.52        23.82 o
  -8   6   5         20.18         49.26        30.24 o
  -7   6   5        978.92        983.19        31.83 o
  -6   6   5       1295.90       1205.45        28.27 o
  -5   6   5        130.89        122.40        24.92 o
  -4   6   5       1851.50       1736.10        30.62 o
  -3   6   5       1480.09       1394.35        40.04 o
  -2   6   5        460.38        441.74        35.30 o
  -1   6   5       1945.57       1882.19        40.36 o
   0   6   5        335.67        376.07        29.56 o
   1   6   5         42.49         57.40        27.63 o
   2   6   5        526.24        569.47        29.66 o
   3   6   5        649.67        683.02        36.09 o
   4   6   5          1.86         24.55        23.41 o
   5   6   5        198.83        215.00        23.38 o
 -11   7   5        165.32        150.98        30.38 o
 -10   7   5         15.93         38.29        22.98 o
  -9   7   5        147.22        129.67        26.46 o
  -8   7   5       1040.01       1021.77        33.72 o
  -7   7   5         19.70          5.84        41.40 o
  -6   7   5        788.65        742.64        30.62 o
  -5   7   5       1513.53       1420.04        44.54 o
  -4   7   5          3.33         11.92        26.17 o
  -3   7   5       2154.92       2124.99        62.24 o
  -2   7   5        848.43        799.66        31.88 o
  -1   7   5        112.95        103.10        30.75 o
   0   7   5        351.75        361.28        31.63 o
   1   7   5        237.62        263.42        25.33 o
   2   7   5          4.48          6.24        26.34 o
   3   7   5        338.00        344.47        20.90 o
   4   7   5        508.90        510.16        24.55 o
 -11   8   5        213.60        224.93        24.08 o
 -10   8   5        289.51        301.91        24.71 o
  -9   8   5          5.62         -1.84        43.87 o
  -8   8   5       1017.34        995.38        40.90 o
  -7   8   5        461.02        482.40        29.25 o
  -6   8   5          6.63         14.92        26.16 o
  -5   8   5        890.74        873.38        28.86 o
  -4   8   5        492.57        496.42        26.93 o
  -3   8   5          8.23         33.09        22.64 o
  -2   8   5        673.92        621.48        29.43 o
  -1   8   5        859.11        846.45        35.11 o
   0   8   5          3.90         -9.09        20.21 o
   1   8   5        532.24        535.61        22.80 o
   2   8   5        420.29        457.07        22.01 o
   3   8   5         13.45         27.13        21.67 o
 -11   9   5          6.09         19.95        23.68 o
 -10   9   5        341.36        334.37        30.18 o
  -9   9   5        100.83        118.85        23.87 o
  -8   9   5          6.65         41.74        28.13 o
  -7   9   5        425.96        445.93        26.82 o
  -6   9   5        256.64        292.25        30.97 o
  -5   9   5         32.97         41.79        25.41 o
  -4   9   5        348.06        383.61        23.80 o
  -3   9   5        625.99        614.35        29.05 o
  -2   9   5         31.61         35.01        24.05 o
  -1   9   5        679.15        698.97        26.73 o
   0   9   5        162.65        170.05        24.09 o
   1   9   5         30.54         54.14        24.41 o
   2   9   5        333.56        336.12        20.56 o
 -10  10   5         11.94         11.09        28.71 o
  -9  10   5        387.98        397.25        27.62 o
  -8  10   5        510.39        509.42        32.01 o
  -7  10   5          7.29         51.60        29.22 o
  -6  10   5        391.81        447.90        30.96 o
  -5  10   5        192.43        203.02        24.13 o
  -4  10   5          0.69          8.92        28.71 o
  -3  10   5        479.60        500.44        25.32 o
  -2  10   5        398.66        430.81        25.26 o
  -1  10   5         12.57         46.37        24.73 o
   0  10   5        516.05        541.06        25.35 o
  -9  11   5         21.53         41.98        26.91 o
  -8  11   5        281.43        281.98        28.52 o
  -7  11   5        181.04        208.92        26.92 o
  -6  11   5         10.56         22.42        23.99 o
  -5  11   5        357.78        358.33        22.32 o
  -4  11   5        362.94        344.98        26.03 o
  -3  11   5          0.56          1.76        29.75 o
  -2  11   5         91.64         83.47        27.28 o
   0   0   6        592.46        498.51        72.18 o
  -1   1   6       2032.55       2004.75        38.32 o
   0   1   6        459.55        453.37        32.90 o
   1   1   6        273.03        297.94        29.19 o
  -3   2   6       4839.53       4872.60        59.08 o
  -2   2   6       1572.85       1642.31        35.41 o
  -1   2   6        666.59        687.33        32.35 o
   0   2   6       3428.43       3486.53        38.09 o
   1   2   6        670.60        671.28        27.02 o
   2   2   6        262.19        257.61        34.53 o
  -5   3   6       1419.24       1448.92        28.14 o
  -4   3   6       1537.19       1526.68        30.97 o
  -3   3   6        249.11        266.51        34.51 o
  -2   3   6       2955.07       2954.16        41.02 o
  -1   3   6       1348.54       1298.24        38.13 o
   0   3   6       2477.99       2482.77        45.21 o
   1   3   6       2639.56       2564.98        59.15 o
   2   3   6        216.69        205.71        23.79 o
   3   3   6        238.65        231.33        24.35 o
  -7   4   6        725.16        732.61        24.14 o
  -6   4   6        623.25        603.53        27.50 o
  -5   4   6        895.98        839.08        44.20 o
  -4   4   6       2226.16       2216.25        38.72 o
  -3   4   6       1130.83       1130.19        59.91 o
  -2   4   6        669.01        632.76        27.14 o
  -1   4   6       3344.74       3228.57        59.01 o
   0   4   6        178.16        184.97        30.06 o
   1   4   6        725.87        690.56        31.43 o
   2   4   6       1020.38        951.57        30.53 o
   3   4   6        140.95        175.38        25.94 o
   4   4   6        128.67        134.01        21.32 o
  -9   5   6        474.22        499.98        21.67 o
  -8   5   6        490.65        505.74        27.30 o
  -7   5   6        168.00        190.06        26.17 o
  -6   5   6       2460.48       2359.99        33.28 o
  -5   5   6        583.67        511.72        26.92 o
  -4   5   6        186.61        187.13        28.83 o
  -3   5   6       2306.27       2227.52        38.77 o
  -2   5   6        464.45        449.52        28.05 o
  -1   5   6        225.99        223.42        24.55 o
   0   5   6       1991.55       1903.18        32.59 o
   1   5   6        982.60        972.11        36.73 o
   2   5   6        172.96        192.46        25.50 o
   3   5   6       1162.45       1124.27        30.77 o
   4   5   6        306.65        320.36        20.31 o
   5   5   6        177.04        173.46        19.29 o
 -11   6   6        616.84        638.84        23.57 o
 -10   6   6        161.05        192.44        22.40 o
  -9   6   6         72.46         67.02        28.64 o
  -8   6   6        925.06        929.87        32.64 o
  -7   6   6         32.06         51.68        22.34 o
  -6   6   6        361.06        325.28        25.81 o
  -5   6   6       1373.68       1287.72        36.91 o
  -4   6   6        208.74        223.41        26.27 o
  -3   6   6        216.71        226.17        24.57 o
  -2   6   6        806.68        787.48        28.25 o
  -1   6   6        900.60        885.95        28.54 o
   0   6   6        211.17        211.54        25.58 o
   1   6   6       1911.23       1900.70        53.14 o
   2   6   6        273.54        291.08        24.98 o
   3   6   6        186.27        174.56        25.80 o
   4   6   6        705.88        757.23        24.91 o
   5   6   6         42.72         18.60        20.40 o
 -11   7   6         72.79        -27.26        59.46 o
 -10   7   6        528.19        472.63        31.29 o
  -9   7   6        230.48        211.91        26.18 o
  -8   7   6        223.08        234.89        33.80 o
  -7   7   6        993.93       1026.25        33.50 o
  -6   7   6        525.20        527.76        28.32 o
  -5   7   6        427.33        439.70        28.16 o
  -4   7   6        721.81        781.67        26.58 o
  -3   7   6        267.08        252.32        20.74 o
  -2   7   6         55.44         33.63        29.14 o
  -1   7   6       1078.07       1055.16        44.41 o
   0   7   6        373.89        364.44        26.53 o
   1   7   6        104.08        103.71        20.81 o
   2   7   6        570.53        574.39        34.82 o
   3   7   6         60.95         93.72        29.39 o
   4   7   6        154.46        151.05        44.40 o
 -10   8   6         85.72         69.26        24.02 o
  -9   8   6        516.12        561.26        27.77 o
  -8   8   6        256.49        273.94        29.94 o
  -7   8   6        336.75        371.22        30.25 o
  -6   8   6       1246.34       1204.93        40.40 o
  -5   8   6        276.22        273.43        24.51 o
  -4   8   6        309.07        319.48        23.03 o
  -3   8   6       1210.62       1216.44        29.27 o
  -2   8   6        206.86        221.60        25.28 o
  -1   8   6        328.64        322.92        23.60 o
   0   8   6        787.63        765.59        27.30 o
   1   8   6        290.58        284.12        25.03 o
   2   8   6        208.18        200.50        26.77 o
 -10   9   6         90.35         62.74        29.97 o
  -9   9   6         54.62         52.83        24.20 o
  -8   9   6        436.51        449.88        27.00 o
  -7   9   6        181.89        189.19        25.85 o
  -6   9   6         33.12         73.20        24.13 o
  -5   9   6        816.58        785.01        25.09 o
  -4   9   6        262.87        266.34        27.15 o
  -3   9   6        249.04        246.88        24.41 o
  -2   9   6        412.48        442.83        24.93 o
  -1   9   6        147.45        138.30        25.21 o
   0   9   6         37.79         23.74        22.66 o
   1   9   6        306.92        332.64        25.61 o
  -9  10   6         74.92         84.36        26.19 o
  -8  10   6         64.51         66.41        26.80 o
  -7  10   6        527.83        544.83        25.71 o
  -6  10   6        267.47        292.32        27.51 o
  -5  10   6        105.63        122.89        24.56 o
  -4  10   6        616.88        658.98        26.80 o
  -3  10   6         28.08         14.79        24.79 o
  -2  10   6         85.95        102.23        27.39 o
  -1  10   6        284.93        280.82        26.20 o
  -7  11   6         56.45         57.90        59.98 o
  -6  11   6        350.28        384.92        25.64 o
  -5  11   6        162.91        177.70        27.60 o
  -4  11   6         99.92        103.06        27.95 o
   0   0   7       3095.92       3131.27        68.80 o
  -1   1   7        351.71        362.46        29.43 o
   0   1   7       1852.27       1869.13        35.96 o
   1   1   7       1734.19       1675.70        28.74 o
  -3   2   7         79.05        107.99        26.54 o
  -2   2   7       1647.78       1668.72        33.23 o
  -1   2   7       3215.55       3168.59        66.35 o
   0   2   7         53.38         75.58        27.36 o
   1   2   7        773.47        757.06        29.25 o
   2   2   7       1606.22       1602.16        39.79 o
  -5   3   7         38.51         66.01        27.70 o
  -4   3   7        813.60        804.32        26.60 o
  -3   3   7       1222.03       1168.85        28.01 o
  -2   3   7          1.90         14.57        31.86 o
  -1   3   7        419.07        416.49        29.90 o
   0   3   7       1060.14       1094.53        32.61 o
   1   3   7        505.93        512.89        30.06 o
   2   3   7       1344.39       1363.01        30.25 o
   3   3   7       2072.00       2020.91        72.27 o
  -7   4   7         58.56         64.50        22.29 o
  -6   4   7        591.02        595.16        24.41 o
  -5   4   7       1094.07       1042.90        27.80 o
  -4   4   7         33.17         48.00        31.26 o
  -3   4   7       2051.06       2078.74        38.67 o
  -2   4   7       1059.83       1086.16        49.72 o
  -1   4   7        257.09        282.72        25.73 o
   0   4   7        460.13        443.78        26.74 o
   1   4   7       1293.90       1303.13        33.78 o
   2   4   7         63.79         90.79        20.14 o
   3   4   7        474.66        489.88        23.47 o
   4   4   7        644.87        642.85        22.61 o
  -9   5   7          7.76         11.76        19.37 o
  -8   5   7        689.01        707.19        22.08 o
  -7   5   7        814.18        810.70        21.11 o
  -6   5   7        124.46        131.71        24.12 o
  -5   5   7        846.20        859.27        28.12 o
  -4   5   7       1279.58       1314.19        32.00 o
  -3   5   7         13.84         42.33        25.23 o
  -2   5   7        926.72        890.73        33.17 o
  -1   5   7       1181.68       1178.00        39.27 o
   0   5   7          0.88         35.75        24.45 o
   1   5   7        662.18        685.27        28.66 o
   2   5   7        814.82        845.55        39.42 o
   3   5   7         41.44         48.06        21.57 o
   4   5   7        340.32        365.27        23.85 o
   5   5   7        175.77        170.82        22.10 o
 -10   6   7        192.06        177.67        23.46 o
  -9   6   7        641.14        670.17        28.35 o
  -8   6   7         39.97         36.83        25.62 o
  -7   6   7        261.01        275.67        23.59 o
  -6   6   7        770.36        755.57        27.27 o
  -5   6   7         33.49         50.26        26.35 o
  -4   6   7        707.42        682.30        25.33 o
  -3   6   7       2234.26       2213.94        80.04 o
  -2   6   7         15.58         73.04        25.78 o
  -1   6   7       1090.83       1082.25        37.19 o
   0   6   7        572.82        555.84        22.83 o
   1   6   7          0.25         15.83        22.64 o
   2   6   7        426.25        417.46        23.57 o
   3   6   7        317.34        347.60        21.69 o
   4   6   7          6.05          6.02        19.81 o
 -10   7   7          5.53         49.85        34.79 o
  -9   7   7        394.02        383.41        27.56 o
  -8   7   7        518.33        512.75        27.49 o
  -7   7   7         15.74         27.79        22.07 o
  -6   7   7        196.10        215.70        27.89 o
  -5   7   7        810.96        779.41        27.03 o
  -4   7   7        198.03        209.46        26.80 o
  -3   7   7        526.16        513.76        26.17 o
  -2   7   7        939.57        955.72        30.64 o
  -1   7   7         23.89         33.88        25.07 o
   0   7   7        337.21        345.87        21.80 o
   1   7   7        531.61        552.20        27.80 o
   2   7   7         16.41        -11.38        29.36 o
  -9   8   7          5.34          4.36        26.33 o
  -8   8   7        262.22        278.22        30.21 o
  -7   8   7        272.40        266.22        24.73 o
  -6   8   7          0.26          0.63        23.94 o
  -5   8   7        425.23        440.50        25.17 o
  -4   8   7        570.70        597.40        56.66 o
  -3   8   7         50.37         45.41        23.37 o
  -2   8   7        382.67        379.45        25.41 o
  -1   8   7        576.42        562.34        24.55 o
   0   8   7          9.19          6.19        24.50 o
   1   8   7        268.36        270.44        23.87 o
  -8   9   7         57.21         35.17        26.42 o
  -7   9   7        315.12        348.53        33.09 o
  -6   9   7        410.20        458.05        35.30 o
  -5   9   7         31.10         30.81        21.85 o
  -4   9   7        287.24        318.38        26.97 o
  -3   9   7        434.23        413.77        24.39 o
  -2   9   7         16.00         21.68        24.28 o
  -1   9   7        281.98        289.09        23.32 o
  -6  10   7        330.89        296.15        28.57 o
  -5  10   7        345.95        349.79        36.15 o
  -4  10   7         17.64         10.10        25.11 o
   0   0   8        228.20        232.12        43.88 o
  -1   1   8       1174.09       1248.90        32.01 o
   0   1   8        755.34        773.36        33.90 o
   1   1   8         55.64         73.80        26.88 o
  -3   2   8       1683.35       1740.49        30.79 o
  -2   2   8        891.07        953.05        46.35 o
  -1   2   8        135.27        134.88        28.84 o
   0   2   8       1572.20       1571.66        36.38 o
   1   2   8       1390.19       1422.84        32.05 o
   2   2   8         23.55         50.22        21.58 o
  -5   3   8        633.73        681.62        24.60 o
  -4   3   8       1208.63       1167.34        25.73 o
  -3   3   8         32.96         59.57        22.90 o
  -2   3   8        773.72        761.86        33.29 o
  -1   3   8       1210.21       1257.85        46.66 o
   0   3   8        177.12        194.20        27.56 o
   1   3   8       1163.42       1170.32        26.92 o
   2   3   8        458.45        462.62        20.72 o
   3   3   8         41.87         31.69        22.15 o
  -7   4   8        676.75        691.62        23.33 o
  -6   4   8        421.96        408.13        25.16 o
  -5   4   8         29.09         47.99        23.87 o
  -4   4   8        857.55        846.46        27.05 o
  -3   4   8       1244.41       1281.34        47.25 o
  -2   4   8          5.72         22.23        29.11 o
  -1   4   8       2057.11       2000.09        59.15 o
   0   4   8       1030.27        994.94        25.03 o
   1   4   8          0.19          1.89        21.69 o
   2   4   8        618.12        619.25        25.04 o
   3   4   8        427.26        434.05        21.12 o
   4   4   8          8.48         29.10        19.98 o
  -9   5   8        347.90        331.84        20.81 o
  -8   5   8        175.01        170.36        20.37 o
  -7   5   8         45.87         42.67        21.56 o
  -6   5   8        698.94        683.56        20.12 o
  -5   5   8        444.07        437.45        23.94 o
  -4   5   8         12.84         14.81        18.66 o
  -3   5   8        435.15        454.28        27.97 o
  -2   5   8        516.01        511.51        31.10 o
  -1   5   8          0.08         31.99        22.07 o
   0   5   8        803.26        806.97        21.70 o
   1   5   8        575.74        599.70        25.44 o
   2   5   8          4.24         20.29        19.57 o
   3   5   8        485.47        461.79        21.85 o
   4   5   8        499.16        495.92        24.82 o
  -8   6   8        309.60        308.87        22.44 o
  -7   6   8        506.12        502.39        22.84 o
  -6   6   8         15.04         11.15        25.60 o
  -5   6   8        843.32        822.75        25.11 o
  -4   6   8        355.51        395.39        27.46 o
  -3   6   8         13.27         28.09        25.14 o
  -2   6   8        694.26        651.01        24.33 o
  -1   6   8        711.13        686.12        28.49 o
   0   6   8          1.46         33.03        29.24 o
   1   6   8        423.04        423.21        22.42 o
   2   6   8        256.87        256.93        22.16 o
  -8   7   8          0.59         10.45        39.46 o
  -7   7   8        873.03        811.88        24.52 o
  -6   7   8        781.37        790.90        27.46 o
  -5   7   8         42.87         44.62        23.36 o
  -4   7   8        710.50        702.97        41.21 o
  -3   7   8        269.40        248.38        26.72 o
  -2   7   8         57.64         72.29        21.44 o
  -1   7   8        364.09        350.41        24.89 o
   0   7   8        364.24        365.23        23.90 o
   1   7   8          1.29         16.25        26.56 o
  -7   8   8          0.25         15.28        23.05 o
  -6   8   8        370.82        366.52        28.07 o
  -5   8   8        446.32        450.18        25.18 o
  -4   8   8         56.87         64.89        26.14 o
  -3   8   8        432.38        414.17        24.33 o
  -2   8   8        379.99        365.66        28.65 o
  -1   8   8          0.22          7.04        27.06 o
  -5   9   8        291.44        214.35        31.48 o
  -4   9   8        163.71        147.13        34.13 o
  -3   9   8          4.32         18.17        61.53 o
   0   0   9       1287.75       1302.10        49.07 o
  -1   1   9        704.61        701.04        36.35 o
   0   1   9        223.73        181.32        27.01 o
   1   1   9       1477.13       1435.72        31.74 o
  -3   2   9        202.02        246.73        34.43 o
  -2   2   9        322.45        334.96        28.59 o
  -1   2   9       1602.57       1629.69        35.09 o
   0   2   9        379.79        407.77        30.89 o
   1   2   9        210.05        228.00        27.73 o
   2   2   9       1061.23       1060.27        27.25 o
  -5   3   9        448.59        469.44        22.64 o
  -4   3   9        204.35        242.39        27.04 o
  -3   3   9       1059.09       1108.34        30.49 o
  -2   3   9        469.00        496.97        27.84 o
  -1   3   9         62.25         65.60        30.13 o
   0   3   9        751.28        774.60        29.01 o
   1   3   9        252.98        272.16        23.66 o
   2   3   9        157.62        166.38        20.96 o
   3   3   9        632.99        598.57        20.84 o
  -7   4   9        400.28        393.56        21.86 o
  -6   4   9         82.07         76.08        26.26 o
  -5   4   9       1225.67       1200.65        33.34 o
  -4   4   9        232.08        242.76        26.93 o
  -3   4   9        578.60        612.78        35.20 o
  -2   4   9       1419.40       1480.92        54.85 o
  -1   4   9        300.00        322.37        24.44 o
   0   4   9        322.18        343.64        23.24 o
   1   4   9        926.91        939.60        34.07 o
   2   4   9        213.85        247.91        21.50 o
   3   4   9         89.05         90.05        27.21 o
  -7   5   9        747.18        754.38        22.37 o
  -6   5   9        292.63        273.61        21.47 o
  -5   5   9        176.42        204.16        24.56 o
  -4   5   9       1046.06       1064.92        36.39 o
  -3   5   9        304.88        301.02        25.05 o
  -2   5   9        183.60        209.69        22.46 o
  -1   5   9        460.19        442.69        25.27 o
   0   5   9        190.11        224.26        22.77 o
   1   5   9        211.66        235.27        20.36 o
   2   5   9        816.58        837.34        41.31 o
  -7   6   9         78.54         73.67        34.81 o
  -6   6   9        395.88        369.08        21.72 o
  -5   6   9        300.32        301.48        21.66 o
  -4   6   9        162.84        179.75        24.43 o
  -3   6   9       1021.50       1030.61        52.88 o
  -2   6   9        305.01        291.95        22.82 o
  -1   6   9         52.39         55.90        21.14 o
   0   6   9        886.91        848.41        24.12 o
   1   6   9        253.60        219.40        24.14 o
  -6   7   9         83.12         88.03        29.95 o
  -5   7   9        440.64        423.67        30.09 o
  -4   7   9        172.05        158.60        27.89 o
  -3   7   9          8.04         24.01        29.84 o
  -2   7   9        572.63        577.89        30.59 o
  -1   7   9        130.78        132.29        30.20 o
   0   0  10         74.34         19.99        57.90 o
  -1   1  10        582.00        553.19        39.62 o
   0   1  10        907.58        912.83        41.29 o
   1   1  10         29.84         22.78        23.69 o
  -3   2  10        492.11        471.79        31.55 o
  -2   2  10        886.87        892.59        30.24 o
  -1   2  10          5.76          7.82        26.05 o
   0   2  10        650.12        650.38        30.68 o
   1   2  10        791.56        775.56        27.17 o
   2   2  10         31.21         47.76        26.76 o
  -5   3  10        416.62        362.01        31.35 o
  -4   3  10        575.47        586.12        31.44 o
  -3   3  10         74.12         84.64        27.48 o
  -2   3  10        431.06        479.44        32.84 o
  -1   3  10        706.05        697.79        29.15 o
   0   3  10        123.00        133.53        34.51 o
   1   3  10        319.76        324.21        27.56 o
   2   3  10        954.59        944.24        43.88 o
  -5   4  10         18.19         31.77        29.45 o
  -4   4  10        286.02        298.59        27.96 o
  -3   4  10        520.40        541.08        30.87 o
  -2   4  10          9.81         43.73        33.73 o
  -1   4  10        306.79        308.60        23.41 o
   0   4  10        871.97        892.14        27.51 o
   1   4  10        116.75        103.30        23.43 o
  -4   5  10         36.85         50.26        29.96 o
  -3   5  10        182.13        182.92        25.56 o
  -2   5  10        587.85        575.35        28.87 o
  -1   5  10         39.00         48.23        29.45 o
                                                
