# Supplementary material for: About the polymorphism of [Li(C4H8O)3]I: crystal structures of trigonal and tetra­gonal polymorphs
Source: Acta Crystallogr Sect E Struct Rep Online. 2014 Nov 21;70(Pt 12):555–8. doi: 10.1107/S160053681402529X (PMC4257418; doi:10.1107/S160053681402529X)
Supplement: Supplementary file 3 [file e-70-00555-LiI_3THF_tetragonalsup3.hkl]

#
# h,k,l, Fc-squared, Fo-squared, sigma(Fo-squared), status flag
#
data_LiI_3THF_tetragonal
_shelx_title ' 1'
_shelx_refln_list_code          4
_shelx_F_calc_maximum      891.34
_exptl_crystal_F_000      2816.00
_reflns_d_resolution_high  0.8263

loop_
 _space_group_symop_operation_xyz
 'x, y, z'
 '-y, x+1/2, z+1/4'
 '-x, -y, z'
 'y, -x+1/2, z+1/4'
 '-x, y, z+1/2'
 'x, -y, z+1/2'
 '-y+1/2, -x, z+1/4'
 'y+1/2, x, z+1/4'
 'x+1/2, y+1/2, z+1/2'
 '-y+1/2, x+1, z+3/4'
 '-x+1/2, -y+1/2, z+1/2'
 'y+1/2, -x+1, z+3/4'
 '-x+1/2, y+1/2, z+1'
 'x+1/2, -y+1/2, z+1'
 '-y+1, -x+1/2, z+3/4'
 'y+1, x+1/2, z+3/4'

_cell_length_a    18.2880
_cell_length_b    18.2880
_cell_length_c    18.5110
_cell_angle_alpha  90
_cell_angle_beta   90
_cell_angle_gamma  90

_shelx_F_squared_multiplier     1.000

loop_
 _refln_index_h
 _refln_index_k
 _refln_index_l
 _refln_F_squared_calc
 _refln_F_squared_meas
 _refln_F_squared_sigma
 _refln_observed_status
   6   6 -20       7594.14       8460.33      1090.15 o
   3   7 -20         79.16       -540.42      1034.25 o
   5   7 -20        307.12        754.72       987.66 o
   2   8 -20       1460.31       1947.37      1183.33 o
   4   8 -20       5321.59       5133.97      1062.20 o
   1   9 -20        353.60        818.21       845.02 o
   3   9 -20         30.93        -65.22      1006.30 o
   3   6 -19       3915.82       4192.90       969.02 o
   5   6 -19       3166.29       4059.48       678.23 o
   2   7 -19        271.57        382.02       922.44 o
   4   7 -19       1585.41       1537.40       698.82 o
   6   7 -19       2773.30       3283.51       544.68 o
   1   8 -19       4939.66       4881.47       810.28 o
   3   8 -19       5822.66       5311.00       810.63 o
   5   8 -19       4120.74       4456.27       708.06 o
   7   8 -19       5821.72       6153.34       773.62 o
   2   9 -19       1077.21       1416.91       837.21 o
   4   9 -19        852.37       1602.62       894.48 o
   6   9 -19       2989.65       3561.82       554.25 o
   1  10 -19       4583.98       4321.39       812.24 o
   3  10 -19       2136.27       2562.91       675.61 o
   5  10 -19       4932.44       4978.37       633.44 o
   2  11 -19        258.63        499.73       681.31 o
   3   5 -18       1486.78        950.39       931.75 o
   5   5 -18       1616.51       1798.29       922.44 o
   2   6 -18        496.73        680.18       922.44 o
   4   6 -18      17804.54      18716.85       846.14 o
   1   7 -18       1128.44       1155.61       780.72 o
   3   7 -18        392.36        661.55       931.75 o
   5   7 -18          0.43        -61.34       632.08 o
   7   7 -18        643.65        857.21       913.12 o
   0   8 -18       2836.22       2953.66      1155.38 o
   2   8 -18      13450.84      13534.89       954.91 o
   4   8 -18       1176.70        950.39       674.72 o
   6   8 -18       4110.78       4278.00       721.42 o
   1   9 -18         55.49        -24.76       720.61 o
   3   9 -18        273.16        343.42       767.03 o
   5   9 -18          8.94         64.10       657.27 o
   7   9 -18         62.37        -16.86       689.44 o
   9   9 -18        330.94        419.29       931.75 o
   0  10 -18       5583.08       6727.27      1052.88 o
   2  10 -18       4627.87       4746.01       760.90 o
   4  10 -18       4683.31       4714.96       616.18 o
   6  10 -18       2090.63       2436.79       681.89 o
   8  10 -18       1644.85       2185.55       778.02 o
   1  11 -18          1.33       -491.51       675.10 o
   3  11 -18        284.49        775.05       707.29 o
   5  11 -18         82.67        443.27       473.73 o
   7  11 -18        125.15        819.94       931.75 o
   0  12 -18       3814.35       5311.00      1118.11 o
   2  12 -18       3130.14       3791.10       680.63 o
   4  12 -18       4522.17       5170.21       616.88 o
   1  13 -18        397.63        860.43       744.41 o
   3   4 -17       4554.02       4668.09       996.98 o
   2   5 -17       1619.53       1891.46       922.44 o
   4   5 -17       5575.09       5493.60       579.77 o
   1   6 -17       4377.34       4826.49       776.80 o
   3   6 -17      10806.93      10575.42      1080.84 o
   5   6 -17       4648.80       4267.98       568.46 o
   2   7 -17       1147.09       1436.16       701.65 o
   4   7 -17       2093.35       2100.45       658.45 o
   6   7 -17       4838.22       5450.37       595.43 o
   1   8 -17       5142.28       5424.65       744.41 o
   3   8 -17       7127.47       6904.03       632.45 o
   5   8 -17       7339.35       7243.52       613.42 o
   7   8 -17       2792.70       2558.00       681.70 o
   2   9 -17        194.79        245.12       636.70 o
   4   9 -17       1615.36       1691.42       488.83 o
   6   9 -17       2741.00       2400.00       474.37 o
   8   9 -17       8097.15       8026.45       643.70 o
   1  10 -17       7483.67       7823.82       751.09 o
   3  10 -17       8925.01       9037.51       559.50 o
   5  10 -17       5893.45       5916.58       539.37 o
   7  10 -17       6689.87       5868.25      2025.29 o
   9  10 -17       2629.13       3679.93       711.19 o
   2  11 -17       1234.01       1472.17       665.44 o
   4  11 -17       1625.73       1715.59       449.10 o
   6  11 -17       3321.72       3776.76       525.36 o
   8  11 -17       3174.20       3744.18       606.93 o
   1  12 -17       5967.23       5934.12       707.14 o
   3  12 -17       3775.37       4271.46       582.56 o
   5  12 -17       5746.12       5869.81       518.57 o
   7  12 -17       3117.92       3258.20       520.61 o
   2  13 -17        772.25       1062.20       678.62 o
   4  13 -17       1811.15       2120.30       495.80 o
   1  14 -17       2430.52       2028.60       610.85 o
   3  14 -17       3789.54       3773.61      1015.61 o
   2   4 -16         78.55         65.22       847.90 o
   4   4 -16      23463.66      23508.17      1211.28 o
   1   5 -16       1614.32       1434.90       903.80 o
   3   5 -16        272.50        307.01       499.68 o
   0   6 -16        196.10         55.91      1071.52 o
   2   6 -16      34379.52      34747.13      1176.81 o
   4   6 -16       2080.33       2175.16       529.17 o
   6   6 -16      21026.49      20880.62      1136.74 o
   1   7 -16        848.75        908.46       652.26 o
   3   7 -16        379.73        214.22       540.50 o
   5   7 -16        243.94        167.62       625.80 o
   0   8 -16      29675.42      30263.39      1434.90 o
   2   8 -16       4552.31       4844.43       690.29 o
   4   8 -16      17610.92      17554.65       639.53 o
   6   8 -16        384.59        252.01       545.48 o
   8   8 -16       6755.21       6699.32       754.72 o
   1   9 -16        650.45        587.01       658.85 o
   3   9 -16       2621.48       2323.70       575.02 o
   5   9 -16       1665.09       1909.92       493.98 o
   7   9 -16        356.98        877.57       642.15 o
   0  10 -16       9828.02       9839.33      1099.47 o
   2  10 -16       8799.38       8268.08       630.76 o
   4  10 -16       4782.57       4547.88       490.37 o
   6  10 -16       1419.32       1603.83       488.64 o
   8  10 -16        566.84        300.63       482.64 o
  10  10 -16        838.12        926.92       608.96 o
   1  11 -16       1111.31       1301.29       668.71 o
   3  11 -16        257.42        305.19       433.44 o
   5  11 -16        528.58        875.22       470.61 o
   7  11 -16        472.20        302.59       477.78 o
   9  11 -16        346.01        584.24       393.72 o
   0  12 -16       2254.48       2497.10       950.39 o
   2  12 -16       6765.88       7154.97       724.38 o
   4  12 -16       3127.40       3037.11       435.43 o
   6  12 -16       2735.98       2338.35       596.17 o
   8  12 -16        372.57         94.66       440.34 o
   1  13 -16        114.15         77.35       645.57 o
   3  13 -16          0.56        470.15       463.52 o
   5  13 -16        247.37        175.35       550.46 o
   7  13 -16        102.33        401.29       459.00 o
   0  14 -16       6991.19       8367.16      1052.88 o
   2  14 -16       1378.82       1357.71       593.16 o
   4  14 -16       7757.61       7760.83       601.89 o
   6  14 -16        248.61        635.29       487.97 o
   1  15 -16        201.90        243.19       686.59 o
   3  15 -16        237.03        -54.85       451.77 o
   2   3 -15       1197.74       1006.30       847.90 o
   1   4 -15      10090.17      10212.03      1024.93 o
   3   4 -15       5110.13       4547.32       661.53 o
   2   5 -15       1906.22       1495.23       487.34 o
   4   5 -15       2543.54       2651.53       665.34 o
   1   6 -15      12621.29      12176.45       838.18 o
   3   6 -15       9611.60       9094.87       663.48 o
   5   6 -15       8357.62       8034.92       688.47 o
   2   7 -15       1487.87       1293.87       516.05 o
   4   7 -15       7582.10       7522.12       632.69 o
   6   7 -15       4721.15       4737.46       496.61 o
   1   8 -15      11082.94      10578.92       747.25 o
   3   8 -15      10350.28      10420.96       547.38 o
   5   8 -15       5886.23       5979.60       517.08 o
   7   8 -15       9676.12       9575.25       708.06 o
   2   9 -15        289.00        227.27       397.06 o
   4   9 -15       3666.71       3562.82       553.48 o
   6   9 -15      11698.70      11685.67       594.73 o
   8   9 -15       6878.22       6696.15       559.49 o
   1  10 -15      12241.44      12437.37       790.29 o
   3  10 -15      10742.13      10842.23       522.81 o
   5  10 -15      14453.80      14841.12       629.97 o
   7  10 -15       9569.24      10309.42       643.30 o
   9  10 -15       7180.14       7340.34       473.16 o
   2  11 -15       2566.14       2364.13       440.18 o
   4  11 -15       3207.25       2983.79       479.69 o
   6  11 -15       2266.89       2321.93       468.86 o
   8  11 -15       5688.16       5687.44       529.25 o
  10  11 -15       3225.58       3167.24       380.79 o
   1  12 -15       6958.24       6332.89       700.54 o
   3  12 -15       6306.70       6439.38       447.85 o
   5  12 -15       4813.36       5168.31       499.60 o
   7  12 -15       7982.74       8009.40       542.71 o
   9  12 -15       2153.21       2328.12       399.67 o
  11  12 -15       5547.05       5792.37       455.34 o
   2  13 -15        681.99        940.16       447.68 o
   4  13 -15       1177.42       1629.59       529.41 o
   6  13 -15       4817.76       4958.51       528.95 o
   8  13 -15       2163.90       2393.92       427.43 o
   1  14 -15       4617.56       4409.28       572.61 o
   3  14 -15       3904.55       4420.19       552.17 o
   5  14 -15       7582.38       7176.14       506.30 o
   7  14 -15       2599.33       2898.77       424.62 o
   2  15 -15        412.72       1015.34       466.51 o
   4  15 -15        923.54       1157.58       447.38 o
   6  15 -15       2107.27       2316.32       467.17 o
   1  16 -15       2113.73       2642.28       708.06 o
   3  16 -15       2729.26       2995.04       611.45 o
   1   3 -14        525.26        335.43       857.21 o
   3   3 -14       1030.12        736.09       894.48 o
   0   4 -14       4895.91       4463.10       987.66 o
   2   4 -14      87146.73      84334.17      1269.30 o
   1   5 -14       1228.36       1187.69       625.49 o
   3   5 -14       1255.49       1017.52       577.34 o
   5   5 -14       6410.50       6019.14       978.34 o
   0   6 -14      45158.35      45637.35      1649.21 o
   2   6 -14       3241.38       2976.70       487.89 o
   4   6 -14      50376.50      50429.77      1338.91 o
   1   7 -14       1901.36       1903.74       622.38 o
   3   7 -14          3.82        242.29       442.54 o
   5   7 -14        703.66        676.74       427.90 o
   7   7 -14       1514.47       1900.78       866.53 o
   0   8 -14       9391.95       8646.68       959.71 o
   2   8 -14      23066.65      22662.86       693.51 o
   4   8 -14        694.40        625.60       388.01 o
   6   8 -14       8844.29       8261.59       530.20 o
   1   9 -14        273.99        239.48       507.33 o
   3   9 -14         57.85        373.36       408.66 o
   5   9 -14        210.84        320.13       395.61 o
   7   9 -14        107.14        217.34       441.97 o
   9   9 -14         75.97        316.45       583.55 o
   0  10 -14      18007.15      16687.73      1127.42 o
   2  10 -14       5331.27       5263.44       496.68 o
   4  10 -14      11271.41      11099.97       637.83 o
   6  10 -14       4322.72       4281.50       487.83 o
   8  10 -14       2730.91       2661.77       381.80 o
   1  11 -14        893.66        770.74       381.29 o
   3  11 -14        556.51        645.01       440.39 o
   5  11 -14        746.35        485.18       393.85 o
   7  11 -14        320.18        539.24       463.34 o
   9  11 -14        119.95        320.38       389.63 o
  11  11 -14         68.57        220.37       484.52 o
   0  12 -14      16896.76      16315.03       913.12 o
   2  12 -14       4965.22       5328.08       547.51 o
   4  12 -14      13539.53      13427.95       552.76 o
   6  12 -14       3047.48       2857.79       425.42 o
   8  12 -14       1646.40       1500.43       346.95 o
  10  12 -14        457.40        636.31       309.56 o
   1  13 -14       1595.69       1317.58       535.72 o
   3  13 -14        292.00        457.30       459.36 o
   5  13 -14        696.13        728.95       368.28 o
   7  13 -14        583.01        680.46       354.70 o
   9  13 -14        488.92        949.80       371.61 o
  11  13 -14         40.77       -116.65       330.12 o
   0  14 -14       3914.65       3359.01       662.36 o
   2  14 -14      14661.78      15242.82       589.44 o
   4  14 -14        930.50        994.58       479.16 o
   6  14 -14       5219.35       5330.47       396.01 o
   8  14 -14        284.95        478.60       362.85 o
  10  14 -14       1465.07       1637.86       749.12 o
   1  15 -14        715.36        836.09       468.49 o
   3  15 -14         69.10        379.41       442.47 o
   5  15 -14        213.12        132.10       371.09 o
   7  15 -14         49.13        -28.95       399.66 o
   0  16 -14      12349.69      12853.74      1183.33 o
   2  16 -14        199.66        142.73       433.46 o
   4  16 -14       7847.72       8075.75       486.25 o
   6  16 -14        100.90        408.12       352.43 o
   1  17 -14         35.57       -519.71       519.71 o
   2   3 -13       4445.39       4139.95       668.71 o
   1   4 -13       3233.07       2923.49       709.12 o
   3   4 -13       5695.28       5641.96       678.23 o
   2   5 -13       7999.98       7734.39       611.31 o
   4   5 -13      12770.21      12114.41       727.47 o
   1   6 -13      12292.54      11821.93       643.89 o
   3   6 -13      20684.05      19004.50       645.98 o
   5   6 -13      12875.73      12758.93       661.35 o
   2   7 -13       7489.13       7324.52       582.98 o
   4   7 -13       5694.07       5588.32       563.90 o
   6   7 -13       8875.14       8267.97       547.08 o
   1   8 -13      19883.79      19262.43       654.09 o
   3   8 -13      23206.07      21948.53       632.11 o
   5   8 -13      17654.79      16776.90       613.67 o
   7   8 -13       9820.40       9661.45       450.49 o
   2   9 -13         36.80        -43.21       381.63 o
   4   9 -13       3600.60       3397.11       411.28 o
   6   9 -13      10356.53      10463.00       556.89 o
   8   9 -13      14190.23      14057.93       534.76 o
   1  10 -13      17546.58      17061.37       638.42 o
   3  10 -13      11830.22      11433.43       493.14 o
   5  10 -13       7032.52       6255.57       468.53 o
   7  10 -13      14294.97      13912.33       491.48 o
   9  10 -13       5707.07       5452.62       361.33 o
   2  11 -13       1963.79       2032.10       390.74 o
   4  11 -13       3529.15       3428.94       434.60 o
   6  11 -13       5858.02       5766.96       413.66 o
   8  11 -13       3844.96       3631.75       359.37 o
  10  11 -13      12409.83      12173.02       382.07 o
   1  12 -13      16484.64      15998.84       507.06 o
   3  12 -13       6253.53       5905.33       460.24 o
   5  12 -13      11455.86      10556.92       414.75 o
   7  12 -13       8140.30       8236.68       447.39 o
   9  12 -13      10008.88       9959.43       414.17 o
  11  12 -13       5223.00       5431.94       365.26 o
   2  13 -13        401.60        445.48       309.67 o
   4  13 -13       3568.18       3737.33       419.94 o
   6  13 -13       4836.20       4769.43       386.86 o
   8  13 -13       5607.31       5877.20       379.35 o
  10  13 -13       3402.60       3467.99       376.78 o
  12  13 -13       6204.33       5893.31       335.99 o
   1  14 -13       9300.79       9047.71       490.18 o
   3  14 -13       6384.64       6506.68       412.31 o
   5  14 -13       2811.94       2963.43       411.31 o
   7  14 -13       5199.36       4784.05       367.62 o
   9  14 -13       2472.67       2759.38       389.37 o
  11  14 -13       3607.14       4288.55       380.41 o
   2  15 -13        335.75        475.43       333.09 o
   4  15 -13       1772.53       1857.57       408.02 o
   6  15 -13       3933.15       4188.61       383.69 o
   8  15 -13       3313.11       3368.97       354.69 o
   1  16 -13       3093.65       3099.04       465.49 o
   3  16 -13       2716.34       2875.59       435.93 o
   5  16 -13       4145.29       4223.53       395.73 o
   7  16 -13       1323.54       1410.13       380.97 o
   2  17 -13        162.00        118.35       400.43 o
   4  17 -13       1834.48       1794.21       387.56 o
   2   2 -12     181765.72     181626.95      2767.31 o
   1   3 -12        280.07        334.89       460.91 o
   0   4 -12     128981.23     126811.83      2636.87 o
   2   4 -12        651.71        555.50       522.88 o
   4   4 -12      63913.28      63405.91      1593.30 o
   1   5 -12         90.70        124.13       492.75 o
   3   5 -12        483.53        481.93       515.12 o
   0   6 -12        468.15        307.48       885.17 o
   2   6 -12      56085.31      54592.05      1080.64 o
   4   6 -12       4646.68       4138.29       491.37 o
   6   6 -12      49088.91      48400.76      1063.20 o
   1   7 -12       3446.32       3125.09       524.47 o
   3   7 -12         23.92        -15.84       478.53 o
   5   7 -12        318.38        414.84       491.25 o
   0   8 -12      47156.41      44286.30      1332.41 o
   2   8 -12      10198.93       9792.21       517.68 o
   4   8 -12      32738.36      32153.69       862.82 o
   6   8 -12       3150.58       2876.90       399.46 o
   8   8 -12       9401.00       9204.38       612.76 o
   1   9 -12        580.89        472.41       376.56 o
   3   9 -12       1356.81       1360.86       363.63 o
   5   9 -12         34.86        132.80       374.90 o
   7   9 -12       1704.24       1717.71       361.12 o
   0  10 -12      25222.41      25042.02       721.49 o
   2  10 -12      28915.73      27506.84       577.40 o
   4  10 -12       4056.64       3672.29       423.66 o
   6  10 -12       8652.01       8380.77       406.35 o
   8  10 -12       1008.99        801.67       309.82 o
  10  10 -12       1111.28        794.53       393.00 o
   1  11 -12        133.74        152.82       335.86 o
   3  11 -12        751.49        742.40       321.94 o
   5  11 -12        166.47        269.44       352.66 o
   7  11 -12        133.88         -5.42       348.92 o
   9  11 -12        297.12        377.32       304.39 o
   0  12 -12       5358.44       4637.42       741.92 o
   2  12 -12      14916.90      14100.11       484.35 o
   4  12 -12       4354.59       4364.03       385.48 o
   6  12 -12       9995.04       9434.41       401.35 o
   8  12 -12        567.06        607.18       345.13 o
  10  12 -12        120.82        515.58       294.65 o
  12  12 -12        334.31        553.20       472.67 o
   1  13 -12       1171.71       1149.38       350.33 o
   3  13 -12        126.73        157.32       338.98 o
   5  13 -12        497.42        669.67       343.14 o
   7  13 -12       1066.10        910.93       299.82 o
   9  13 -12        212.45        326.96       345.93 o
  11  13 -12        297.55        510.30       355.34 o
   0  14 -12      24438.89      26111.33      1262.53 o
   2  14 -12       1295.55       1365.10       374.49 o
   4  14 -12      11759.46      11877.88       485.72 o
   6  14 -12        477.69        311.38       383.82 o
   8  14 -12       5222.51       5345.59       380.31 o
  10  14 -12       1296.73       1901.53       329.92 o
  12  14 -12        230.08        368.21       272.26 o
   1  15 -12        151.50        408.73       409.01 o
   3  15 -12       1286.05       1230.27       380.53 o
   5  15 -12        401.43        185.52       373.38 o
   7  15 -12        604.47        967.79       344.40 o
   9  15 -12        121.58        339.48       329.37 o
  11  15 -12         96.83        176.59       682.83 o
   0  16 -12       2443.58       2772.28       563.00 o
   2  16 -12      15166.92      15759.40       483.36 o
   4  16 -12        176.93        502.90       346.13 o
   6  16 -12       9280.08       9271.73       427.13 o
   8  16 -12        561.48        706.25       343.75 o
   1  17 -12        412.26        388.22       415.62 o
   3  17 -12        217.03        -73.73       432.16 o
   5  17 -12        686.83       1232.58       367.07 o
   7  17 -12        176.28        441.33       315.59 o
   0  18 -12      17136.29      18051.25       863.63 o
   2  18 -12         30.80       -128.98       456.81 o
   4  18 -12      11818.42      11784.71       483.66 o
   1   2 -11      10614.79      10784.12       747.77 o
   2   3 -11       5585.98       5033.17       596.23 o
   1   4 -11      16880.88      16289.73       678.91 o
   3   4 -11       8330.55       7761.85       644.78 o
   2   5 -11       3624.42       3695.99       463.89 o
   4   5 -11      11345.59      10757.41       579.72 o
   1   6 -11      19982.52      19752.79       631.90 o
   3   6 -11      19902.78      18798.23       610.11 o
   5   6 -11      16991.58      16257.45       504.82 o
   2   7 -11       6475.60       6217.41       447.45 o
   4   7 -11      12360.98      12121.93       605.03 o
   6   7 -11       9834.25       9131.91       373.63 o
   1   8 -11      20209.81      19377.65       601.89 o
   3   8 -11      45475.82      43259.86       749.92 o
   5   8 -11      22166.79      20744.38       513.97 o
   7   8 -11      19020.88      18021.30       422.13 o
   2   9 -11        977.97        956.96       409.11 o
   4   9 -11       4982.20       4680.05       333.67 o
   6   9 -11      17992.28      17323.45       456.15 o
   8   9 -11      12743.29      12062.17       351.78 o
   1  10 -11      15927.44      15287.88       490.68 o
   3  10 -11      19635.06      18241.36       478.03 o
   5  10 -11      20334.70      20025.32       475.14 o
   7  10 -11       9449.44       9494.93       370.99 o
   9  10 -11      11952.95      12036.08       393.73 o
   2  11 -11       1608.26       1445.65       345.72 o
   4  11 -11      10423.69      10247.34       411.24 o
   6  11 -11       6077.68       5797.66       377.47 o
   8  11 -11      11240.27      11277.92       365.63 o
  10  11 -11       9014.38       8938.18       333.71 o
   1  12 -11      11962.44      10989.26       484.78 o
   3  12 -11      19295.27      18750.27       475.57 o
   5  12 -11      20731.25      20062.51       483.09 o
   7  12 -11      14543.89      14912.94       425.73 o
   9  12 -11       3135.71       3294.64       284.63 o
  11  12 -11      10177.29      10037.20       347.35 o
   2  13 -11       1187.56       1190.39       368.02 o
   4  13 -11       4654.59       4392.84       418.42 o
   6  13 -11       4707.42       4670.40       351.44 o
   8  13 -11       6471.16       6468.73       359.26 o
  10  13 -11      10194.83      10660.55       385.53 o
  12  13 -11       5237.61       5190.02       311.44 o
   1  14 -11       8690.65       8041.00       405.72 o
   3  14 -11       8688.19       8487.10       400.69 o
   5  14 -11      11900.68      11427.68       410.53 o
   7  14 -11       3223.10       2848.08       342.24 o
   9  14 -11       5724.49       5559.59       327.07 o
  11  14 -11       3531.77       3415.98       308.74 o
  13  14 -11       5145.28       4947.02       320.26 o
   2  15 -11        478.64        609.74       375.66 o
   4  15 -11       2829.60       2671.47       399.62 o
   6  15 -11       2931.94       2961.39       391.43 o
   8  15 -11       7410.76       7173.92       358.20 o
  10  15 -11       3294.05       3121.01       316.04 o
  12  15 -11       4819.93       4728.52       476.34 o
   1  16 -11       2187.44       2129.41       388.69 o
   3  16 -11       7118.27       7288.54       424.14 o
   5  16 -11       3276.81       3649.32       367.99 o
   7  16 -11       3726.48       3555.16       375.51 o
   9  16 -11        991.84       1191.92       336.34 o
   2  17 -11        264.73        513.83       337.26 o
   4  17 -11       1824.82       2011.82       358.06 o
   6  17 -11       2783.82       3480.70       407.72 o
   8  17 -11       2611.47       2837.25       356.48 o
   1  18 -11       1088.79       1229.16       367.66 o
   3  18 -11       1014.00       1261.61       443.85 o
   5  18 -11       1525.78       1804.52       375.59 o
   2  19 -11        775.06       1269.36       435.68 o
   1   1 -10       3133.77       4127.67       941.07 o
   0   2 -10     235591.59     236935.91      3969.28 o
   1   3 -10        333.23        268.68       505.44 o
   3   3 -10       6680.20       6373.20       698.82 o
   0   4 -10      11846.63      12055.04       762.90 o
   2   4 -10     130945.45     124631.49      1383.76 o
   1   5 -10       2219.48       2200.87       457.20 o
   3   5 -10          0.07        -58.04       527.16 o
   5   5 -10       5072.63       5198.94       734.29 o
   0   6 -10     120843.88     116601.98      2734.70 o
   2   6 -10       7832.18       7301.14       517.42 o
   4   6 -10      84809.23      80258.27      1257.49 o
   1   7 -10       2780.08       2534.99       447.02 o
   3   7 -10        380.76        165.01       365.89 o
   5   7 -10        877.59        594.29       390.37 o
   7   7 -10         54.19         83.32       378.57 o
   0   8 -10       8702.29       7574.78       500.59 o
   2   8 -10      70715.73      69238.61      1745.94 o
   4   8 -10       6637.47       6378.04       382.91 o
   6   8 -10      32043.92      30500.25       481.14 o
   1   9 -10       2273.54       2117.25       330.82 o
   3   9 -10       1556.11       1297.87       358.67 o
   5   9 -10        261.05        183.76       344.16 o
   7   9 -10        279.64         83.96       253.03 o
   9   9 -10       3569.63       2957.77       518.40 o
   0  10 -10      24792.27      23353.45       658.07 o
   2  10 -10      20607.03      20238.39       479.59 o
   4  10 -10      10558.57      10338.85       409.30 o
   6  10 -10       3204.76       3321.65       322.11 o
   8  10 -10       5722.43       5594.72       306.34 o
   1  11 -10        491.31        394.12       310.27 o
   3  11 -10       3170.04       3047.16       371.78 o
   5  11 -10        640.78        450.09       298.48 o
   7  11 -10        243.11        159.22       266.75 o
   9  11 -10        244.44        217.41       304.85 o
  11  11 -10        247.34        361.72       492.64 o
   0  12 -10      12007.26      11258.26       531.01 o
   2  12 -10      11866.04      11358.48       406.73 o
   4  12 -10      23158.58      21817.54       457.56 o
   6  12 -10       3045.03       3066.26       379.32 o
   8  12 -10       1959.57       2045.03       302.05 o
  10  12 -10       1040.06        960.78       318.53 o
   1  13 -10        379.74        351.86       306.36 o
   3  13 -10        410.10        293.13       365.74 o
   5  13 -10         31.47         47.19       383.22 o
   7  13 -10        162.25        352.86       265.25 o
   9  13 -10        279.29        289.51       260.93 o
  11  13 -10        202.59         37.97       302.24 o
  13  13 -10        345.33        347.63       389.06 o
   0  14 -10       7765.70       7620.31       505.35 o
   2  14 -10      29733.62      28899.48       498.87 o
   4  14 -10       1343.06       1241.19       309.44 o
   6  14 -10      10268.11      10194.56       383.07 o
   8  14 -10        102.58        225.33       316.84 o
  10  14 -10       3502.21       3365.66       286.12 o
  12  14 -10       2243.80       2333.74       305.31 o
   1  15 -10        343.11        405.09       367.66 o
   3  15 -10       1102.43       1155.06       346.54 o
   5  15 -10        362.72        496.99       346.46 o
   7  15 -10        300.73        411.11       346.67 o
   9  15 -10        257.66        332.45       248.77 o
  11  15 -10        391.55        412.55       296.34 o
   0  16 -10      21828.91      22019.15       606.56 o
   2  16 -10       1131.41       1057.39       352.63 o
   4  16 -10      21392.26      21360.20       449.95 o
   6  16 -10        620.27        808.16       339.75 o
   8  16 -10       7296.57       7519.87       386.48 o
  10  16 -10       1311.12       1527.57       289.46 o
   1  17 -10        465.39        425.07       332.04 o
   3  17 -10        505.41        378.78       379.88 o
   5  17 -10        323.99        364.65       362.85 o
   7  17 -10        154.07        -82.13       322.04 o
   9  17 -10         60.05        118.71       278.49 o
   0  18 -10          0.31        448.29       644.77 o
   2  18 -10      14931.34      14984.89       508.03 o
   4  18 -10        146.08        305.18       381.04 o
   6  18 -10      10714.38      11195.84       427.25 o
   8  18 -10       1261.58       1230.01       688.47 o
   1  19 -10        311.03        555.55       336.29 o
   3  19 -10        158.50        294.49       415.13 o
   5  19 -10        230.28        344.66       396.83 o
   1   2  -9       1316.81       1202.94       482.98 o
   2   3  -9        481.36        387.19       526.33 o
   1   4  -9      30881.79      30473.94       844.32 o
   3   4  -9      34246.68      33227.96       791.80 o
   2   5  -9       5696.18       5165.46       538.95 o
   4   5  -9      18798.20      17842.49       530.99 o
   1   6  -9      24374.17      22528.84       619.36 o
   3   6  -9      30233.10      29491.23       695.18 o
   5   6  -9      21329.80      20463.50       501.40 o
   2   7  -9       4697.19       4324.16       367.11 o
   4   7  -9      13763.55      13438.82       470.95 o
   6   7  -9      28139.33      26676.75       469.38 o
   1   8  -9      36858.31      34410.13       629.27 o
   3   8  -9      19419.55      18772.46       506.37 o
   5   8  -9      19428.67      18478.64       402.26 o
   7   8  -9      18307.57      18178.64       429.18 o
   2   9  -9       4583.70       4016.96       370.23 o
   4   9  -9      10081.96       9688.46       448.61 o
   6   9  -9      12450.91      11981.50       352.26 o
   8   9  -9      26906.42      26136.19       434.57 o
   1  10  -9      40896.71      38146.86       535.79 o
   3  10  -9      28962.63      26849.83       522.82 o
   5  10  -9      19883.33      19355.37       397.03 o
   7  10  -9      31611.38      31473.39       468.07 o
   9  10  -9      19244.45      19532.55       436.19 o
   2  11  -9       2979.82       2719.31       373.44 o
   4  11  -9       3795.36       3360.85       349.97 o
   6  11  -9      14851.48      14592.93       391.86 o
   8  11  -9      11598.15      11353.08       340.47 o
  10  11  -9      10105.79       9745.86       326.98 o
   1  12  -9      36140.20      34925.31       634.76 o
   3  12  -9      11320.12      10973.23       371.93 o
   5  12  -9      13327.30      12384.67       405.01 o
   7  12  -9      10166.44      10143.79       389.01 o
   9  12  -9      13138.82      13319.83       352.62 o
  11  12  -9       6765.25       6742.74       319.16 o
   2  13  -9       4102.32       3602.67       338.91 o
   4  13  -9       3403.95       3249.29       325.89 o
   6  13  -9       3262.20       3213.88       377.59 o
   8  13  -9      11842.41      11574.98       396.50 o
  10  13  -9       9023.47       9634.73       353.41 o
  12  13  -9       6207.45       6551.73       340.96 o
   1  14  -9      12421.16      11641.64       438.98 o
   3  14  -9       9312.96       8841.59       412.02 o
   5  14  -9       7400.54       7228.20       374.88 o
   7  14  -9      15664.82      15536.74       409.21 o
   9  14  -9       8858.57       9413.80       337.21 o
  11  14  -9       9274.92       9774.16       360.95 o
  13  14  -9       1851.36       2122.18       307.91 o
   2  15  -9        567.09        472.56       363.17 o
   4  15  -9       2351.49       2389.17       354.11 o
   6  15  -9       9500.01       9285.92       351.55 o
   8  15  -9       6944.37       6576.53       328.20 o
  10  15  -9       5206.06       5451.35       356.66 o
  12  15  -9       2472.79       3257.07       379.34 o
   1  16  -9       7116.49       6774.35       395.38 o
   3  16  -9       4339.19       4192.87       402.65 o
   5  16  -9       2897.61       3150.72       358.91 o
   7  16  -9       2111.23       2560.24       326.89 o
   9  16  -9       5727.99       5740.53       338.27 o
  11  16  -9        705.41        939.70       318.13 o
   2  17  -9       1856.78       1915.86       348.32 o
   4  17  -9       2647.67       3235.66       335.28 o
   6  17  -9       2489.82       2494.20       393.73 o
   8  17  -9       4745.86       4789.08       356.80 o
  10  17  -9       3752.09       4010.13       354.87 o
   1  18  -9       1733.26       1704.16       380.07 o
   3  18  -9       1652.88       1718.67       329.09 o
   5  18  -9        809.55       1051.03       411.61 o
   7  18  -9       2672.21       3119.62       388.49 o
   9  18  -9        524.45        334.73       361.94 o
   2  19  -9        356.96        614.74       346.51 o
   4  19  -9       1032.24       1473.85       408.52 o
   6  19  -9       1880.18       2270.45       354.62 o
   1  20  -9        407.75        467.63       422.12 o
   3  20  -9         62.17        102.49       931.75 o
   0   2  -8      60199.41      63361.23      2031.22 o
   2   2  -8     208010.73     206869.89      2839.45 o
   1   3  -8       3155.38       3572.44       580.93 o
   0   4  -8     280973.25     280614.91      6321.96 o
   2   4  -8       5309.20       5682.29       545.90 o
   4   4  -8     218774.33     219630.44      1930.99 o
   1   5  -8       3195.36       2933.06       455.21 o
   3   5  -8       3068.77       2805.73       375.85 o
   0   6  -8       9135.96       9027.03       637.33 o
   2   6  -8     138092.50     128624.85      6594.87 o
   4   6  -8       1158.55        734.90       322.25 o
   6   6  -8      67825.66      67419.11      1229.22 o
   1   7  -8         91.85        159.06       293.32 o
   3   7  -8       1653.10       1739.87       407.22 o
   5   7  -8       2350.29       2109.73       315.36 o
   0   8  -8      46161.69      45117.05      1403.70 o
   2   8  -8       6177.75       5629.62       389.50 o
   4   8  -8      66682.23      63102.07       631.88 o
   6   8  -8        469.97        273.50       268.16 o
   8   8  -8       8025.99       7876.93       490.62 o
   1   9  -8        913.62        924.80       306.55 o
   3   9  -8        599.33        431.93       349.17 o
   5   9  -8        971.66        823.26       351.89 o
   7   9  -8          3.18        -26.55       286.30 o
   0  10  -8      54546.07      50590.08       831.36 o
   2  10  -8      36246.23      34899.50       569.65 o
   4  10  -8      14202.20      13176.38       380.64 o
   6  10  -8       8175.99       7742.02       355.23 o
   8  10  -8       5389.82       5096.76       320.92 o
  10  10  -8       5384.49       4690.24       435.15 o
   1  11  -8        956.06       1027.47       318.24 o
   3  11  -8       1274.85       1100.72       307.71 o
   5  11  -8       3749.73       3305.68       328.52 o
   7  11  -8        283.07        349.95       269.96 o
   9  11  -8       1166.55        908.93       283.64 o
   0  12  -8       8909.90       9138.44       572.00 o
   2  12  -8      30543.16      29090.62       503.16 o
   4  12  -8      24904.45      24252.09       494.64 o
   6  12  -8      14728.91      14921.19       424.46 o
   8  12  -8        345.06        335.21       287.22 o
  10  12  -8       2801.43       2767.10       294.20 o
  12  12  -8       1069.98       1159.32       457.74 o
   1  13  -8       2063.24       2274.51       293.94 o
   3  13  -8        606.44        270.13       291.26 o
   5  13  -8        972.56        677.85       316.88 o
   7  13  -8        377.82        328.96       278.33 o
   9  13  -8       1320.22       1312.65       256.36 o
  11  13  -8         29.81        160.41       276.30 o
   0  14  -8      32286.20      32215.80       644.30 o
   2  14  -8       3878.41       3611.55       349.57 o
   4  14  -8      18078.51      16840.59       400.92 o
   6  14  -8          7.32          6.77       299.72 o
   8  14  -8       8255.49       8046.20       353.47 o
  10  14  -8        813.55       1055.65       319.88 o
  12  14  -8          1.12        229.65       321.28 o
  14  14  -8       3910.01       4327.06       458.81 o
   1  15  -8        599.33        528.63       311.45 o
   3  15  -8        370.08        290.17       326.55 o
   5  15  -8        462.94        721.82       321.83 o
   7  15  -8          3.91        -38.85       306.65 o
   9  15  -8        148.47        460.94       316.74 o
  11  15  -8        177.36        317.35       300.00 o
  13  15  -8         10.12        187.42       303.54 o
   0  16  -8        703.01        760.49       363.67 o
   2  16  -8      31949.19      33163.37       527.59 o
   4  16  -8        116.94        398.41       355.17 o
   6  16  -8      12204.24      12498.28       374.72 o
   8  16  -8       1825.35       1841.92       315.96 o
  10  16  -8       3625.65       3748.58       332.85 o
  12  16  -8       4275.79       4527.58       326.37 o
   1  17  -8        399.93        795.78       317.91 o
   3  17  -8        215.60        263.01       331.64 o
   5  17  -8        116.77        117.91       314.15 o
   7  17  -8        197.15        194.84       346.98 o
   9  17  -8         68.09        380.85       329.62 o
  11  17  -8        114.37        529.41       340.17 o
   0  18  -8      23131.61      24521.89       609.15 o
   2  18  -8        105.47        246.93       333.96 o
   4  18  -8      17980.91      18152.78       451.42 o
   6  18  -8        418.39        857.13       350.46 o
   8  18  -8       8375.01       8307.63       347.12 o
  10  18  -8       2022.52       2464.70       498.86 o
   1  19  -8        457.12        767.90       320.50 o
   3  19  -8        578.81        814.69       349.91 o
   5  19  -8        179.58        -93.34       331.24 o
   7  19  -8        346.58        569.83       364.84 o
   0  20  -8         74.40        237.50       469.39 o
   2  20  -8      14725.82      15179.11       485.25 o
   4  20  -8        164.87        559.17       370.34 o
   1   2  -7      14740.97      15785.27       831.17 o
   2   3  -7       3249.88       3340.47       524.07 o
   1   4  -7      36415.00      35477.21       807.87 o
   3   4  -7      18391.29      17883.92       577.10 o
   2   5  -7       9097.62       8890.00       473.12 o
   4   5  -7      14334.72      14521.52       456.56 o
   1   6  -7      42745.49      40495.66       711.16 o
   3   6  -7      48385.40      45674.29       672.96 o
   5   6  -7      40721.58      40033.96       558.74 o
   2   7  -7       2300.20       1960.68       349.99 o
   4   7  -7      16618.12      15290.33       400.27 o
   6   7  -7      32937.41      31602.17       489.13 o
   1   8  -7      31248.06      29747.90       487.03 o
   3   8  -7      38335.46      36737.17       524.05 o
   5   8  -7      25597.21      25681.98       478.24 o
   7   8  -7      22995.80      21461.39       416.84 o
   2   9  -7      11066.84      10533.61       396.92 o
   4   9  -7       7114.41       6992.40       335.38 o
   6   9  -7      13978.44      12989.40       360.55 o
   8   9  -7      22463.06      22169.03       406.32 o
   1  10  -7      32335.08      30099.15       461.04 o
   3  10  -7      42889.21      41212.84       528.85 o
   5  10  -7      52325.61      49741.55       807.69 o
   7  10  -7      20829.27      19942.68       417.75 o
   9  10  -7      28709.36      28623.14       465.04 o
   2  11  -7        502.01        436.78       346.25 o
   4  11  -7       7748.69       7572.09       348.74 o
   6  11  -7      24569.55      24300.31       465.01 o
   8  11  -7      18390.99      18235.60       393.81 o
  10  11  -7       7183.85       7335.76       349.10 o
   1  12  -7      27951.35      27831.83       448.06 o
   3  12  -7      27915.42      26160.33       470.49 o
   5  12  -7      18300.55      17868.32       561.84 o
   7  12  -7      21333.29      21043.96       524.34 o
   9  12  -7      11275.40      11328.19       389.06 o
  11  12  -7      14362.69      14460.48       366.86 o
   2  13  -7      13576.66      13112.86       408.86 o
   4  13  -7       4011.47       3614.14       300.03 o
   6  13  -7       8837.15       8714.84       323.76 o
   8  13  -7       9454.95       8833.80       342.04 o
  10  13  -7      15134.48      15237.19       385.73 o
  12  13  -7       6514.20       6338.82       316.96 o
   1  14  -7      10226.00       9833.09       357.66 o
   3  14  -7      12160.73      12683.83       429.56 o
   5  14  -7      18497.18      18613.77       403.61 o
   7  14  -7      11698.43      11924.94       394.61 o
   9  14  -7       7580.23       7478.30       340.20 o
  11  14  -7       5234.13       5784.60       333.54 o
  13  14  -7       4903.92       4995.32       315.00 o
   2  15  -7        514.34        825.61       354.55 o
   4  15  -7       2244.22       2068.54       401.44 o
   6  15  -7      12141.90      11794.98       338.22 o
   8  15  -7       8517.80       9290.99       356.07 o
  10  15  -7       5492.44       5504.27       337.75 o
  12  15  -7       5138.84       5136.03       317.20 o
  14  15  -7       3535.37       4131.17       347.47 o
   1  16  -7       7252.23       6614.37       422.46 o
   3  16  -7       6568.74       6700.17       367.08 o
   5  16  -7       4269.30       3948.89       348.29 o
   7  16  -7       4765.76       4276.19       326.11 o
   9  16  -7       2561.56       2855.51       299.27 o
  11  16  -7       4640.65       4250.97       324.06 o
  13  16  -7       2351.14       2494.05       303.85 o
   2  17  -7       1748.80       1550.41       316.39 o
   4  17  -7       1076.85        933.99       317.40 o
   6  17  -7       2833.09       3015.98       362.06 o
   8  17  -7       4387.38       4602.44       339.99 o
  10  17  -7       6745.17       7097.30       336.59 o
  12  17  -7       2627.74       2863.10       307.50 o
   1  18  -7       2538.46       2527.30       339.99 o
   3  18  -7       2184.32       2163.65       325.17 o
   5  18  -7       2376.41       2245.66       333.18 o
   7  18  -7        489.21        472.85       315.66 o
   9  18  -7       2441.83       2790.47       373.37 o
   2  19  -7        393.18        777.70       310.38 o
   4  19  -7       1147.99       1393.50       359.04 o
   6  19  -7       2567.81       2966.83       375.25 o
   8  19  -7       3555.26       3982.21       354.19 o
   1  20  -7        102.87        403.91       315.13 o
   3  20  -7        403.46        608.54       382.23 o
   5  20  -7        197.01        475.30       362.59 o
   1   1  -6         86.45        205.66       817.18 o
   0   2  -6     420436.97     460846.28      3864.02 o
   1   3  -6        139.00        182.41       605.50 o
   3   3  -6        208.91        186.65       628.80 o
   0   4  -6       5084.94       5112.60       701.68 o
   2   4  -6     220787.47     223913.23      4746.83 o
   1   5  -6       4385.39       4886.97       383.10 o
   3   5  -6       2292.35       2489.69       360.06 o
   5   5  -6       3237.35       3094.67       452.26 o
   0   6  -6     352690.31     357602.38     12943.00 o
   2   6  -6       7448.39       6452.61       446.98 o
   4   6  -6      96836.00      94127.08       884.50 o
   1   7  -6       2035.58       2248.88       323.69 o
   3   7  -6        995.95       1086.39       318.44 o
   5   7  -6       3657.65       3396.10       366.60 o
   7   7  -6       7215.51       6719.46       494.16 o
   0   8  -6      16475.62      16295.69       559.63 o
   2   8  -6      97175.52      94259.62      2066.03 o
   4   8  -6      41009.93      40065.18       703.52 o
   6   8  -6      53561.43      52328.89       603.01 o
   1   9  -6       1820.57       1892.87       298.22 o
   3   9  -6       1788.50       1676.35       307.62 o
   5   9  -6        908.41        723.53       267.34 o
   7   9  -6       2529.38       2299.90       311.58 o
   9   9  -6        996.19       1059.38       380.49 o
   0  10  -6      97643.06      96207.49      2956.94 o
   2  10  -6      18401.53      17153.37       427.43 o
   4  10  -6      21095.14      19314.09       409.34 o
   6  10  -6       8848.19       8351.10       338.85 o
   8  10  -6       9181.08       8939.20       347.76 o
   1  11  -6        642.72        555.83       300.67 o
   3  11  -6        274.88        259.06       305.49 o
   5  11  -6        211.00        242.00       288.87 o
   7  11  -6        156.97         13.91       290.93 o
   9  11  -6        162.68        187.67       292.75 o
  11  11  -6        389.96        657.90       442.89 o
   0  12  -6      29964.13      28219.56       596.17 o
   2  12  -6       8348.23       7904.47       359.11 o
   4  12  -6      29826.13      28946.83       644.21 o
   6  12  -6       3487.97       3592.04       276.71 o
   8  12  -6       2435.28       2236.02       306.41 o
  10  12  -6        420.28        253.91       308.86 o
   1  13  -6       1168.74       1198.01       290.31 o
   3  13  -6        378.83        488.33       348.48 o
   5  13  -6         96.02        249.16       295.34 o
   7  13  -6        477.78        402.73       332.15 o
   9  13  -6        203.53        175.87       265.16 o
  11  13  -6        128.62        -96.43       309.48 o
  13  13  -6        454.60         13.97       464.43 o
   0  14  -6       7300.31       7923.22       469.92 o
   2  14  -6      37730.49      37616.58       514.13 o
   4  14  -6       2754.11       2493.61       287.70 o
   6  14  -6      21701.48      21748.58       454.20 o
   8  14  -6         40.52         57.08       284.64 o
  10  14  -6       4061.64       3982.09       296.82 o
  12  14  -6       4625.45       4893.69       332.78 o
   1  15  -6        835.80        728.67       294.92 o
   3  15  -6       2329.67       2339.31       349.01 o
   5  15  -6        937.44       1061.35       294.97 o
   7  15  -6        403.48        302.68       277.51 o
   9  15  -6        355.85        802.20       316.81 o
  11  15  -6        158.69         99.51       293.08 o
  13  15  -6        269.56        540.29       303.35 o
  15  15  -6         64.34        597.35       547.44 o
   0  16  -6      37727.18      38815.34       704.11 o
   2  16  -6       1711.25       1606.12       343.74 o
   4  16  -6      29187.16      29583.78       408.72 o
   6  16  -6         73.15        121.10       298.91 o
   8  16  -6       8705.09       8455.63       338.50 o
  10  16  -6       2256.22       2378.73       354.43 o
  12  16  -6       2246.01       2257.23       318.46 o
  14  16  -6       4475.50       4820.08       474.18 o
   1  17  -6       1706.04       1892.66       337.79 o
   3  17  -6        303.66        477.40       385.84 o
   5  17  -6         67.54         96.37       316.35 o
   7  17  -6        617.30        625.17       307.86 o
   9  17  -6         61.85        304.98       269.26 o
  11  17  -6        299.24         71.55       297.35 o
   0  18  -6        168.43        294.96       463.26 o
   2  18  -6      28943.57      29537.08       793.81 o
   4  18  -6        970.16       1024.39       329.12 o
   6  18  -6      12950.08      13409.76       390.42 o
   8  18  -6       2142.28       2153.43       337.69 o
  10  18  -6       4143.24       4154.24       316.50 o
   1  19  -6         43.06        139.36       373.79 o
   3  19  -6        177.32        306.49       319.36 o
   5  19  -6        128.91        196.40       322.08 o
   7  19  -6         12.03         98.56       322.40 o
   9  19  -6         58.42        249.69       302.39 o
   0  20  -6      19514.65      19523.05       750.67 o
   2  20  -6        121.93        205.46       310.20 o
   4  20  -6      13901.30      15125.77       470.19 o
   6  20  -6       1033.06       1228.96       347.37 o
   1  21  -6         12.03         79.72       375.36 o
   3  21  -6        205.40        852.27       476.85 o
   1   2  -5      31827.85      35408.97      1167.17 o
   2   3  -5      32717.61      34962.99       783.04 o
   1   4  -5      10281.47      10806.89       455.48 o
   3   4  -5      26635.37      25058.85      1680.18 o
   2   5  -5      11892.80      12389.53       471.55 o
   4   5  -5      11230.59      11231.12       456.86 o
   1   6  -5      55854.48      56230.41       731.39 o
   3   6  -5      44770.89      43906.57       880.26 o
   5   6  -5      22862.63      22526.55       528.50 o
   2   7  -5        187.37        226.45       358.43 o
   4   7  -5      16287.95      15762.13       395.66 o
   6   7  -5      35169.67      33662.73       997.13 o
   1   8  -5      63322.33      60408.30      1627.19 o
   3   8  -5      51577.02      52088.93       618.81 o
   5   8  -5      77362.80      74102.11      1327.86 o
   7   8  -5      38606.20      37988.57       539.02 o
   2   9  -5      13275.03      13347.64       382.48 o
   4   9  -5      21936.92      21117.06       411.90 o
   6   9  -5      11418.72      10949.29       351.69 o
   8   9  -5      25638.78      25202.58       490.81 o
   1  10  -5      41691.12      40958.62       614.43 o
   3  10  -5      39893.52      38038.04       492.10 o
   5  10  -5      32092.61      29745.00       494.48 o
   7  10  -5      22256.81      22045.09       409.05 o
   9  10  -5      20993.26      21195.89       437.78 o
   2  11  -5        538.06        409.71       298.35 o
   4  11  -5      15998.95      15592.20       378.63 o
   6  11  -5      29174.78      28073.61       429.09 o
   8  11  -5      15867.93      15319.76       366.12 o
  10  11  -5      16969.41      17651.29       422.93 o
   1  12  -5      16475.89      15124.44       382.11 o
   3  12  -5      36963.73      34941.95       627.29 o
   5  12  -5      37194.79      36968.57       488.05 o
   7  12  -5      26437.05      26634.38       427.54 o
   9  12  -5      21241.39      21096.99       418.78 o
  11  12  -5      13821.54      12986.92       380.35 o
   2  13  -5       2052.57       1934.32       383.99 o
   4  13  -5       9782.94       9413.31       353.10 o
   6  13  -5       7718.16       7573.30       315.65 o
   8  13  -5      14728.91      14571.56       364.68 o
  10  13  -5      16448.51      16469.41       390.90 o
  12  13  -5      11025.46      11032.81       353.36 o
   1  14  -5      19794.38      19274.48       417.56 o
   3  14  -5      23447.49      22580.09       379.19 o
   5  14  -5      12132.81      12257.74       352.70 o
   7  14  -5       9245.75       8950.53       315.74 o
   9  14  -5       4514.13       4467.05       313.37 o
  11  14  -5      11148.18      11243.54       345.41 o
  13  14  -5       2746.92       2779.94       275.41 o
   2  15  -5        315.72        258.27       387.20 o
   4  15  -5       6057.46       5715.73       318.10 o
   6  15  -5      10231.32       9946.28       352.11 o
   8  15  -5       6180.83       6002.85       324.51 o
  10  15  -5       6947.46       7433.33       325.49 o
  12  15  -5       6789.88       6839.80       325.82 o
  14  15  -5       4486.04       4266.99       322.43 o
   1  16  -5       5849.30       5857.70       314.19 o
   3  16  -5       7013.94       6942.90       392.80 o
   5  16  -5      11577.73      11254.41       320.47 o
   7  16  -5       4891.13       4992.77       347.34 o
   9  16  -5       6366.70       6530.46       331.07 o
  11  16  -5       2665.92       2530.41       319.37 o
  13  16  -5       2886.98       3088.27       288.25 o
   2  17  -5       1105.86       1117.19       290.32 o
   4  17  -5       3757.20       3903.90       319.34 o
   6  17  -5       3927.64       3936.78       307.74 o
   8  17  -5       4984.43       4915.99       316.68 o
  10  17  -5       5641.10       5521.17       346.26 o
  12  17  -5       4383.36       4589.85       343.11 o
   1  18  -5       1902.88       2025.93       317.45 o
   3  18  -5       3269.26       3389.81       389.63 o
   5  18  -5       1047.19       1079.08       289.65 o
   7  18  -5       1355.98       1548.83       295.85 o
   9  18  -5        865.80       1121.73       282.30 o
  11  18  -5       1367.03       1485.37       341.19 o
   2  19  -5        117.62        -21.71       329.24 o
   4  19  -5       1475.51       1332.57       320.65 o
   6  19  -5       3731.63       3826.06       323.46 o
   8  19  -5       3793.14       3691.63       316.28 o
  10  19  -5       3782.80       3922.26       349.54 o
   1  20  -5        188.20        252.29       346.53 o
   3  20  -5        131.94        604.85       338.88 o
   5  20  -5        494.68        598.76       337.13 o
   7  20  -5         27.46         52.02       316.09 o
   2  21  -5        269.93        550.12       362.94 o
   4  21  -5       1140.92       1591.55       330.08 o
   0   2  -4     148689.52     176613.56      4425.83 o
   2   2  -4     789351.19     906435.38     20433.38 o
   1   3  -4       2440.86       3222.92       459.02 o
   0   4  -4     153785.78     168736.02      2577.18 o
   2   4  -4        925.88       1136.86       399.79 o
   4   4  -4     328628.28     350549.38      3969.27 o
   1   5  -4        206.50        245.11       336.27 o
   3   5  -4       1395.82       1665.93       434.52 o
   0   6  -4      46472.68      47254.89       915.53 o
   2   6  -4     199894.42     204980.36      2150.29 o
   4   6  -4       1085.64        989.50       346.54 o
   6   6  -4      74208.88      71264.12      1458.19 o
   1   7  -4       1537.89       1286.57       329.08 o
   3   7  -4        717.89        767.52       340.66 o
   5   7  -4        203.28        323.27       289.89 o
   0   8  -4     114015.34     115506.80      3276.01 o
   2   8  -4      27847.82      26559.47       473.74 o
   4   8  -4     110206.00     107293.99       838.58 o
   6   8  -4        814.66        520.74       325.02 o
   8   8  -4      13839.52      13527.01       632.92 o
   1   9  -4       2486.74       2016.11       289.45 o
   3   9  -4       1700.70       1557.79       320.22 o
   5   9  -4        798.03        851.02       293.64 o
   7   9  -4        308.46        394.91       307.13 o
   0  10  -4      33076.62      33612.39       705.55 o
   2  10  -4      57270.30      56901.81      1005.28 o
   4  10  -4      11354.17      10729.68       337.36 o
   6  10  -4      28258.85      27366.78       438.92 o
   8  10  -4       4643.20       4498.15       373.65 o
  10  10  -4        505.30        549.95       424.61 o
   1  11  -4       1747.80       1989.79       275.89 o
   3  11  -4       1549.29       1610.50       265.34 o
   5  11  -4        362.88        274.13       300.25 o
   7  11  -4       3709.23       3556.51       319.03 o
   9  11  -4        279.55        142.38       296.73 o
   0  12  -4      18273.69      18806.97       703.99 o
   2  12  -4      47792.43      46731.02       555.42 o
   4  12  -4       7157.77       7102.13       313.63 o
   6  12  -4      19330.33      19179.89       376.88 o
   8  12  -4       2176.92       2113.78       297.20 o
  10  12  -4       1013.66        665.70       311.75 o
  12  12  -4         98.33          9.24       428.93 o
   1  13  -4        204.63        268.44       264.13 o
   3  13  -4        164.84        207.41       264.22 o
   5  13  -4        580.41        374.08       284.35 o
   7  13  -4       3237.15       3036.62       300.54 o
   9  13  -4        552.97        487.08       290.13 o
  11  13  -4         36.26        133.84       312.47 o
   0  14  -4      58777.04      55652.56      1159.31 o
   2  14  -4       3347.10       3185.62       300.80 o
   4  14  -4      30478.40      29808.07       429.61 o
   6  14  -4       1163.49        925.72       305.20 o
   8  14  -4      11851.26      11238.74       335.69 o
  10  14  -4       2591.53       2446.53       302.58 o
  12  14  -4       1698.17       1790.78       304.41 o
  14  14  -4       5049.33       4778.67       399.94 o
   1  15  -4        329.09        301.57       258.52 o
   3  15  -4        167.91         64.55       286.31 o
   5  15  -4        458.69        358.61       275.36 o
   7  15  -4         67.53        197.93       292.03 o
   9  15  -4         15.81         65.41       270.26 o
  11  15  -4        424.56        643.18       305.66 o
  13  15  -4         66.68        148.82       286.98 o
   0  16  -4       2229.51       2173.04       453.10 o
   2  16  -4      32737.04      33201.34       592.30 o
   4  16  -4        162.36        243.83       356.49 o
   6  16  -4      23585.92      23437.52       495.17 o
   8  16  -4       1444.59       1056.80       326.00 o
  10  16  -4       3766.54       3541.65       320.13 o
  12  16  -4       4485.38       4517.36       346.79 o
  14  16  -4        219.82        351.48       322.23 o
   1  17  -4       1723.55       1296.43       277.55 o
   3  17  -4        265.89        557.59       291.02 o
   5  17  -4        133.62        123.95       334.16 o
   7  17  -4        142.97        162.25       307.10 o
   9  17  -4        433.38        907.43       317.85 o
  11  17  -4         10.71        312.27       289.70 o
  13  17  -4        109.46         12.14       332.75 o
   0  18  -4      34392.87      36223.56       620.04 o
   2  18  -4        236.34        478.93       315.43 o
   4  18  -4      22352.73      23104.19       385.19 o
   6  18  -4        631.44        464.18       310.94 o
   8  18  -4       9024.28       9671.67       369.14 o
  10  18  -4       3392.34       3685.29       323.52 o
  12  18  -4       1856.46       1905.94       352.18 o
   1  19  -4         92.08        -18.82       298.36 o
   3  19  -4        809.05       1098.12       346.57 o
   5  19  -4        888.76       1233.06       286.29 o
   7  19  -4        102.78        233.16       301.07 o
   9  19  -4          7.51        320.96       301.19 o
   0  20  -4          3.85         24.54       517.03 o
   2  20  -4      21061.45      22604.86       461.33 o
   4  20  -4        619.94        620.92       414.81 o
   6  20  -4      12145.80      12513.22       379.81 o
   8  20  -4       1503.22       1930.81       309.40 o
   1  21  -4        407.28        345.30       361.09 o
   3  21  -4        138.55        101.73       364.30 o
   5  21  -4        156.85         70.01       352.36 o
   1   2  -3      28760.04      35146.21      1059.60 o
   2   3  -3      17491.35      18947.93       665.66 o
   1   4  -3      21579.91      23496.52       582.77 o
   3   4  -3      59252.41      62272.61      1118.45 o
   2   5  -3      13117.61      13619.14       488.42 o
   4   5  -3      20090.07      20709.48       597.86 o
   1   6  -3      61463.33      65276.31       813.34 o
   3   6  -3      19277.57      19672.21       489.44 o
   5   6  -3      29657.34      28080.42       603.82 o
   2   7  -3        550.37        632.27       327.17 o
   4   7  -3      46811.77      46733.37       902.84 o
   6   7  -3      35151.21      34370.59       607.88 o
   1   8  -3     102865.07     104096.02      1066.65 o
   3   8  -3      51845.89      51244.16       586.92 o
   5   8  -3      86086.44      85543.35      1229.94 o
   7   8  -3      50068.20      48947.09       661.23 o
   2   9  -3       8004.71       7758.91       345.06 o
   4   9  -3      27343.78      26079.38       426.73 o
   6   9  -3      16705.34      16993.10       388.71 o
   8   9  -3      27692.56      25941.68       498.93 o
   1  10  -3      65500.51      63422.40      1150.82 o
   3  10  -3      41530.58      39724.14       475.82 o
   5  10  -3      19349.91      18892.22       416.96 o
   7  10  -3      30221.06      29543.93       533.67 o
   9  10  -3      41219.94      40459.34       891.65 o
   2  11  -3        493.07        442.51       246.41 o
   4  11  -3      13008.19      12749.56       362.22 o
   6  11  -3      16295.79      15785.74       395.35 o
   8  11  -3      27047.43      26648.31       399.48 o
  10  11  -3      16935.87      16630.95       428.93 o
   1  12  -3      26945.63      26852.35       391.62 o
   3  12  -3      34974.80      33616.35       441.23 o
   5  12  -3      19858.61      19145.20       396.63 o
   7  12  -3      37482.62      35753.58       550.41 o
   9  12  -3      22902.81      22660.11       492.42 o
  11  12  -3      11021.17      10517.12       431.19 o
   2  13  -3         86.16        155.03       277.95 o
   4  13  -3      16667.60      16696.16       368.68 o
   6  13  -3      13099.61      13217.92       347.48 o
   8  13  -3      12706.80      12404.72       345.93 o
  10  13  -3      13517.79      13804.46       355.57 o
  12  13  -3       7339.27       7440.20       328.50 o
   1  14  -3      39343.78      39417.97       475.02 o
   3  14  -3      13470.37      12829.36       400.93 o
   5  14  -3      14756.75      15002.87       360.03 o
   7  14  -3      12091.93      11742.06       348.32 o
   9  14  -3      13212.60      12964.27       347.80 o
  11  14  -3      11460.45      11093.25       316.96 o
  13  14  -3       5230.17       4978.86       319.98 o
   2  15  -3       1724.69       1504.62       313.99 o
   4  15  -3       9203.09       9157.83       357.18 o
   6  15  -3       5023.69       4617.86       292.59 o
   8  15  -3      10890.89      10788.48       317.58 o
  10  15  -3       9396.87       9202.65       360.89 o
  12  15  -3       8488.10       8425.59       345.61 o
  14  15  -3       3317.14       3093.51       272.03 o
   1  16  -3       9281.90       9151.51       325.07 o
   3  16  -3       4847.99       4728.43       301.48 o
   5  16  -3       7114.72       6717.87       339.75 o
   7  16  -3      10463.73      10372.59       358.52 o
   9  16  -3       4892.46       5096.66       336.68 o
  11  16  -3       3493.26       3343.61       323.62 o
  13  16  -3       2203.54       2601.07       291.01 o
   2  17  -3        306.64        335.97       346.68 o
   4  17  -3       3474.38       3635.57       342.78 o
   6  17  -3       6463.99       7107.99       350.73 o
   8  17  -3       7709.16       8195.65       348.24 o
  10  17  -3       5916.30       5992.50       318.56 o
  12  17  -3       4383.27       4549.99       339.69 o
   1  18  -3       2931.73       2925.33       316.96 o
   3  18  -3       1407.19       1820.26       266.78 o
   5  18  -3       1281.08       1395.46       300.88 o
   7  18  -3       1760.15       2289.75       326.04 o
   9  18  -3       1997.62       2547.08       314.30 o
  11  18  -3        717.34       1006.35       338.54 o
   2  19  -3        263.55        181.73       326.87 o
   4  19  -3       2526.07       2830.37       322.07 o
   6  19  -3       2773.54       3312.30       316.75 o
   8  19  -3       2871.11       3256.43       359.79 o
  10  19  -3       4509.70       4975.82       330.25 o
   1  20  -3        609.67        922.72       325.36 o
   3  20  -3        442.83        967.91       320.91 o
   5  20  -3        115.40        322.88       286.02 o
   7  20  -3        423.84        854.35       304.53 o
   9  20  -3        141.85        298.16       959.71 o
   2  21  -3        306.32        487.89       337.13 o
   4  21  -3       1327.30       1712.33       364.97 o
   6  21  -3       1750.96       1534.95       407.18 o
   1   1  -2       8135.51      13592.50      1216.47 o
   0   2  -2     202906.89     285903.19      6508.08 o
   1   3  -2       2061.15       2235.63       467.01 o
   3   3  -2       6154.21       6648.15       757.68 o
   0   4  -2     196076.94     229109.02      3416.02 o
   2   4  -2     738651.38     852912.88      8865.37 o
   1   5  -2       9101.75      10146.86       479.37 o
   3   5  -2       1192.38       1339.78       425.72 o
   5   5  -2       1631.90       1902.78       720.88 o
   0   6  -2     262567.12     276913.28      1785.99 o
   2   6  -2      11181.74      11455.93       446.23 o
   4   6  -2     163863.70     163969.58      2556.60 o
   1   7  -2        633.79        437.13       281.75 o
   3   7  -2       5331.12       5687.28       329.63 o
   5   7  -2       2582.83       2823.21       388.34 o
   7   7  -2       3179.62       2718.52       546.36 o
   0   8  -2        883.19        831.66       368.16 o
   2   8  -2      95609.09      97922.77       712.60 o
   4   8  -2       5546.77       5877.94       349.95 o
   6   8  -2      49027.30      48405.48       653.11 o
   1   9  -2       1438.96       1322.58       311.70 o
   3   9  -2       1689.16       1957.11       297.74 o
   5   9  -2       3956.88       3856.51       333.60 o
   7   9  -2       1260.28       1244.25       400.60 o
   9   9  -2        434.43        425.86       478.98 o
   0  10  -2      51041.68      51999.95       818.66 o
   2  10  -2      44574.62      45368.18       485.69 o
   4  10  -2      41391.47      42462.70       568.69 o
   6  10  -2      15647.69      15597.74       371.79 o
   8  10  -2       7442.84       7552.55       397.32 o
   1  11  -2       6655.06       6496.11       283.72 o
   3  11  -2       1323.67       1283.22       286.73 o
   5  11  -2       1073.73        759.06       254.54 o
   7  11  -2       1013.83        892.20       275.38 o
   9  11  -2        339.90        450.78       344.13 o
  11  11  -2       1118.32        437.81       523.72 o
   0  12  -2      82510.37      79637.31      1087.05 o
   2  12  -2      36713.08      36380.57       474.11 o
   4  12  -2      29617.37      28459.24       503.50 o
   6  12  -2       4697.28       4768.71       281.41 o
   8  12  -2      11312.56      10874.51       321.26 o
  10  12  -2        140.09        150.22       273.33 o
   1  13  -2       1363.18       1094.91       322.34 o
   3  13  -2       1353.71       1338.70       289.38 o
   5  13  -2        623.48        533.01       273.47 o
   7  13  -2        182.68         -3.75       295.04 o
   9  13  -2        179.59        320.41       303.74 o
  11  13  -2        106.60        -25.43       249.44 o
  13  13  -2        771.37        768.70       639.08 o
   0  14  -2       2615.51       2405.97       362.92 o
   2  14  -2      45887.92      45649.16       797.64 o
   4  14  -2       5834.18       5861.86       331.54 o
   6  14  -2      25544.65      25494.85       420.68 o
   8  14  -2        694.82        688.18       290.10 o
  10  14  -2       1506.65       1240.68       272.69 o
  12  14  -2       5789.51       5806.75       310.24 o
   1  15  -2        151.54        140.85       249.98 o
   3  15  -2       1142.10        979.53       317.57 o
   5  15  -2       1305.54       1213.84       289.16 o
   7  15  -2         19.55        245.09       272.45 o
   9  15  -2        143.17        388.80       286.50 o
  11  15  -2        170.73        430.97       297.12 o
  13  15  -2        236.66       -218.53       304.47 o
  15  15  -2        139.64        412.54       374.10 o
   0  16  -2      49617.40      50658.71      1140.00 o
   2  16  -2       1412.65       1431.97       293.01 o
   4  16  -2      31785.25      31742.25      1172.00 o
   6  16  -2       1419.59       1100.54       291.00 o
   8  16  -2      11887.96      11852.89       351.34 o
  10  16  -2       4129.55       3963.62       331.82 o
  12  16  -2       1701.50       1561.71       292.29 o
  14  16  -2       5332.98       5633.44       331.92 o
   1  17  -2        935.80        921.67       263.52 o
   3  17  -2        133.39         -2.38       330.03 o
   5  17  -2         16.43        -69.97       309.37 o
   7  17  -2       1111.54       1157.23       288.41 o
   9  17  -2        502.09        706.13       286.11 o
  11  17  -2          1.77         26.93       284.03 o
  13  17  -2         59.72        -56.49       299.55 o
   0  18  -2       1290.70        901.25       451.56 o
   2  18  -2      33488.79      32459.93       773.12 o
   4  18  -2        451.22        590.16       316.88 o
   6  18  -2      15721.07      16005.06       377.70 o
   8  18  -2       1764.76       2265.24       296.35 o
  10  18  -2       6598.74       6680.10       387.78 o
  12  18  -2       3408.91       3465.49       327.82 o
   1  19  -2         66.21        278.28       329.34 o
   3  19  -2        579.28        946.25       289.15 o
   5  19  -2        893.12       1248.87       321.77 o
   7  19  -2         19.39        -45.61       299.16 o
   9  19  -2        115.17        311.51       320.50 o
  11  19  -2        108.19       -164.67       479.35 o
   0  20  -2      22083.27      23660.80      1119.21 o
   2  20  -2        312.98        694.45       365.99 o
   4  20  -2      17560.58      17837.63       396.52 o
   6  20  -2        589.74       1011.37       311.48 o
   8  20  -2       8605.95       8795.91       352.27 o
   1  21  -2        288.48        376.60       358.26 o
   3  21  -2        222.37        434.78       340.00 o
   5  21  -2         90.07        159.65       306.21 o
   0  22  -2        319.92         74.54       661.55 o
   1   2  -1         47.79        522.04       677.40 o
   2   3  -1      27353.64      33094.36       989.83 o
   1   4  -1      53282.24      60283.21       901.05 o
   3   4  -1      86450.80      94562.62      1270.90 o
   2   5  -1       6311.77       6926.87       457.28 o
   4   5  -1      14316.50      14987.20       602.03 o
   1   6  -1      71324.81      75194.22       882.95 o
   3   6  -1      55411.46      61034.35       699.03 o
   5   6  -1      91897.75      92605.21       944.27 o
   2   7  -1       8706.61       9832.20       430.93 o
   4   7  -1      15465.28      15480.34       425.47 o
   6   7  -1      50594.36      47313.80      1452.46 o
   1   8  -1      72368.85      73922.02      1343.65 o
   3   8  -1      22167.52      21166.99       468.56 o
   5   8  -1      52523.00      51274.21       764.01 o
   7   8  -1      27874.59      27273.62       669.75 o
   2   9  -1      15424.25      15884.13       370.41 o
   4   9  -1      15958.78      16124.41       412.12 o
   6   9  -1      31586.99      30962.15       523.75 o
   8   9  -1      24347.49      22715.54       487.76 o
   1  10  -1      42518.61      41561.71       535.03 o
   3  10  -1      74412.29      75294.27       739.63 o
   5  10  -1      60029.87      60890.73       561.55 o
   7  10  -1      48706.05      45596.50      1780.01 o
   9  10  -1      24465.22      24106.79       495.56 o
   2  11  -1      11621.96      11953.61       311.99 o
   4  11  -1       3268.17       3116.50       350.65 o
   6  11  -1      18156.57      17543.94       352.39 o
   8  11  -1      32838.36      32180.09       614.30 o
  10  11  -1      22920.50      22168.78       500.01 o
   1  12  -1      46062.44      45202.74       811.82 o
   3  12  -1      59712.80      59240.94      1107.02 o
   5  12  -1      19096.06      18106.03       364.62 o
   7  12  -1      17505.06      16686.45       365.43 o
   9  12  -1      23335.95      23418.28       392.94 o
  11  12  -1      13155.65      12814.57       431.14 o
   2  13  -1        710.31        454.81       306.32 o
   4  13  -1       4668.86       4200.30       324.66 o
   6  13  -1      22990.83      22487.73       470.17 o
   8  13  -1      17565.88      17754.97       380.61 o
  10  13  -1      12378.73      12268.46       346.60 o
  12  13  -1      13425.32      13269.94       377.92 o
   1  14  -1      10956.86      10709.93       319.04 o
   3  14  -1      18094.26      17517.40       370.94 o
   5  14  -1      24454.55      25714.63       502.12 o
   7  14  -1      15952.74      15870.67       383.56 o
   9  14  -1      12936.86      12600.30       353.44 o
  11  14  -1       9107.48       9288.19       335.39 o
  13  14  -1       8062.38       8239.34       377.69 o
   2  15  -1       9840.96       9575.34       334.05 o
   4  15  -1       3294.76       3409.88       346.36 o
   6  15  -1       4924.18       4641.14       315.80 o
   8  15  -1      10185.58      10199.32       352.99 o
  10  15  -1      12689.32      12841.44       355.16 o
  12  15  -1       7827.43       8180.89       359.54 o
  14  15  -1       4019.56       4255.55       345.04 o
   1  16  -1      12028.48      12258.39       324.43 o
   3  16  -1       6481.13       6715.95       337.04 o
   5  16  -1       9284.61       9034.24       320.36 o
   7  16  -1       4066.27       4120.63       276.41 o
   9  16  -1       3945.37       3827.50       313.77 o
  11  16  -1       4542.53       3975.26       310.23 o
  13  16  -1       3089.27       3329.81       321.38 o
  15  16  -1       2158.94       2156.99       299.29 o
   2  17  -1        285.81        537.83       258.90 o
   4  17  -1       2705.94       2539.88       279.89 o
   6  17  -1       8771.24       8667.39       337.51 o
   8  17  -1       7912.08       7653.32       323.13 o
  10  17  -1       3758.09       4067.90       339.60 o
  12  17  -1       3838.31       4016.06       310.21 o
  14  17  -1       2915.04       2990.39       380.42 o
   1  18  -1       2082.59       1891.43       342.44 o
   3  18  -1       3790.14       3926.40       323.13 o
   5  18  -1       2557.95       2511.90       295.82 o
   7  18  -1       3149.10       3441.25       317.47 o
   9  18  -1       1267.58       1256.74       293.26 o
  11  18  -1       1207.19       1366.14       289.86 o
   2  19  -1       1486.28       1400.79       303.65 o
   4  19  -1       2185.01       1980.70       329.26 o
   6  19  -1       2515.44       3224.92       384.59 o
   8  19  -1       4197.48       4214.70       299.40 o
  10  19  -1       4348.62       4260.91       328.11 o
   1  20  -1        112.72        563.49       316.86 o
   3  20  -1        545.44        671.66       289.86 o
   5  20  -1        380.94        636.89       299.69 o
   7  20  -1        198.93        355.23       279.17 o
   9  20  -1        149.63        521.17       336.37 o
   2  21  -1        479.64        742.43       305.09 o
   4  21  -1        980.89       1261.21       311.75 o
   6  21  -1       2841.69       3351.23       348.79 o
   1  22  -1        169.49        819.19       487.02 o
   0   2   0          3.20        735.20       742.93 o
   2   2   0     201137.48     254409.08      3238.20 o
   1   3   0       4525.51       6008.10       472.42 o
   0   4   0     292758.44     362217.59      8217.17 o
   2   4   0     112164.46     126847.97      1241.05 o
   4   4   0      88902.55      95383.34      1597.70 o
   1   5   0       1401.42       1217.93       353.66 o
   3   5   0        127.73        215.10       457.54 o
   0   6   0      14916.19      17579.35       692.33 o
   2   6   0     267357.69     289996.62      5803.84 o
   4   6   0         17.96       -137.82       457.00 o
   6   6   0     166093.28     165538.08     12508.81 o
   1   7   0      10014.81      10456.72       358.91 o
   3   7   0         27.62        364.08       368.76 o
   5   7   0       5229.82       5361.27       466.51 o
   0   8   0     255267.55     261496.45      1433.00 o
   2   8   0      84544.03      83050.32      1320.22 o
   4   8   0     133857.48     136000.59      1362.59 o
   6   8   0       5104.89       4591.19       385.51 o
   8   8   0      29053.49      28584.89       698.82 o
   1   9   0       1139.65       1179.65       256.15 o
   3   9   0       5715.27       6101.25       331.95 o
   5   9   0          9.30         81.77       291.35 o
   7   9   0       2532.68       2341.58       405.14 o
   0  10   0      34718.61      33227.05       824.41 o
   2  10   0      35090.34      35565.00       681.44 o
   4  10   0      51210.63      48355.90       949.37 o
   6  10   0      35844.90      32837.94       578.25 o
   8  10   0         18.91         90.21       309.65 o
  10  10   0        173.06        324.37       599.44 o
   1  11   0         67.12        293.15       275.60 o
   3  11   0        135.00          7.16       284.09 o
   5  11   0         56.77        145.81       238.00 o
   7  11   0        443.67        442.86       257.95 o
   9  11   0       2623.51       2631.07       366.55 o
   0  12   0      33916.54      33910.95       530.75 o
   2  12   0      32112.28      30903.17       437.22 o
   4  12   0       4037.41       4079.35       274.17 o
   6  12   0       4984.13       4648.27       316.93 o
   8  12   0        156.44        218.56       302.78 o
  10  12   0       6672.37       6346.65       346.29 o
  12  12   0       6714.75       7458.74       648.94 o
   1  13   0        480.01        344.72       243.50 o
   3  13   0        251.76        143.28       279.67 o
   5  13   0       2479.70       3083.70       285.21 o
   7  13   0        622.43        253.89       310.16 o
   9  13   0        317.89        191.76       266.41 o
  11  13   0        362.86        292.40       330.60 o
   0  14   0      34220.16      34002.93       956.20 o
   2  14   0       6586.56       6314.68       300.11 o
   4  14   0      52213.66      51907.68       881.36 o
   6  14   0         30.70        235.45       303.97 o
   8  14   0       9298.31       8877.62       319.87 o
  10  14   0        434.03        267.17       271.21 o
  12  14   0        856.11        916.72       337.18 o
  14  14   0       3019.61       2989.00       543.28 o
   1  15   0         45.50         71.79       254.59 o
   3  15   0       6173.33       5323.92       308.85 o
   5  15   0        110.84        139.16       271.47 o
   7  15   0         93.95        162.23       311.40 o
   9  15   0       1123.45       1056.57       295.09 o
  11  15   0        641.75        704.35       324.45 o
  13  15   0         80.16        289.25       283.50 o
   0  16   0       1402.50       1290.66       443.74 o
   2  16   0      48878.86      47954.52       913.95 o
   4  16   0        180.17        305.97       278.84 o
   6  16   0      26785.91      26922.20       417.29 o
   8  16   0        364.39        346.77       292.35 o
  10  16   0       6100.79       6390.02       350.56 o
  12  16   0       5203.81       5350.46       328.48 o
  14  16   0        199.47        215.53       287.34 o
   1  17   0       1913.62       1491.47       261.48 o
   3  17   0         46.62         14.29       254.58 o
   5  17   0        198.26        251.51       286.52 o
   7  17   0       1285.70       1520.01       329.49 o
   9  17   0        306.20        374.28       275.58 o
  11  17   0          0.24         83.08       283.51 o
  13  17   0          0.85        485.23       287.55 o
   0  18   0      27255.14      28866.63       574.71 o
   2  18   0          5.76         17.52       304.90 o
   4  18   0      30306.44      32054.88       500.73 o
   6  18   0       1807.21       1599.30       324.44 o
   8  18   0      11014.20      11346.39       359.03 o
  10  18   0       3136.02       3716.13       337.35 o
  12  18   0       1147.31       1117.80       362.18 o
   1  19   0        148.69        210.94       335.14 o
   3  19   0        827.61        772.56       303.67 o
   5  19   0         98.82        271.04       269.48 o
   7  19   0         56.59        -10.57       320.98 o
   9  19   0        122.89        488.18       289.71 o
  11  19   0          0.75        -16.48       331.39 o
   0  20   0         67.56        313.54       996.98 o
   2  20   0      20788.58      22200.71       458.93 o
   4  20   0        294.76        291.69       286.87 o
   6  20   0      10492.63      10853.78       362.74 o
   8  20   0       1955.16       1903.84       310.51 o
   1  21   0        149.63         90.25       373.03 o
   3  21   0        128.85        369.91       330.79 o
   5  21   0         75.88        564.28       363.02 o
   0  22   0      14544.03      14639.23       945.73 o
   2  22   0        121.53        372.70       642.91 o
   1   2   1        125.34        600.02       673.88 o
   2   3   1      29067.90      33296.22       928.75 o
   1   4   1      50188.18      58593.19       763.38 o
   3   4   1      86657.31      91798.76      1248.04 o
   2   5   1       6607.38       7301.27       492.30 o
   4   5   1      15325.42      16426.61       646.14 o
   1   6   1      71326.60      76093.55       868.98 o
   3   6   1      53955.03      56642.38      1661.22 o
   5   6   1      90632.39      87290.22      1175.42 o
   2   7   1       8181.12       8962.86       383.97 o
   4   7   1      15423.44      15157.14       451.32 o
   6   7   1      50149.98      47648.14       682.38 o
   1   8   1      76692.90      83142.55       922.44 o
   3   8   1      21469.86      20327.91       428.37 o
   5   8   1      51409.72      49671.79      1217.82 o
   7   8   1      29869.66      29408.85       564.85 o
   2   9   1      15279.48      15970.82       390.59 o
   4   9   1      16636.53      17065.68       432.56 o
   6   9   1      31629.82      30496.47       486.72 o
   8   9   1      25727.17      24955.78       761.56 o
   1  10   1      43607.82      42994.12       460.11 o
   3  10   1      72448.20      72565.27       943.08 o
   5  10   1      58724.76      58139.00      1373.38 o
   7  10   1      48506.86      47223.51       685.99 o
   9  10   1      23856.38      22445.78       442.47 o
   2  11   1      11615.05      11901.20       356.21 o
   4  11   1       3432.53       3227.28       263.65 o
   6  11   1      17636.32      16951.50       377.00 o
   8  11   1      32706.60      30485.32       492.73 o
  10  11   1      22554.52      21520.17       496.70 o
   1  12   1      46705.21      45743.88       751.06 o
   3  12   1      59456.94      59595.88       918.94 o
   5  12   1      18154.01      17997.37       386.07 o
   7  12   1      17425.94      16623.96       438.92 o
   9  12   1      24995.34      25471.35       513.68 o
  11  12   1      14236.67      13586.31       471.28 o
   2  13   1        562.54        551.99       276.74 o
   4  13   1       4267.04       3823.17       292.05 o
   6  13   1      23308.20      23073.88       373.37 o
   8  13   1      16995.05      18109.47       393.48 o
  10  13   1      11902.77      11575.44       385.57 o
  12  13   1      13605.26      14317.98       401.06 o
   1  14   1      10815.61      10490.12       278.96 o
   3  14   1      18908.15      17836.95       359.14 o
   5  14   1      24306.45      24948.90       397.35 o
   7  14   1      14956.50      14513.46       363.35 o
   9  14   1      12844.23      13027.40       349.94 o
  11  14   1       9028.97       9231.93       313.37 o
  13  14   1       7662.20       7052.59       325.71 o
   2  15   1       9872.76       9312.00       300.88 o
   4  15   1       3177.90       3008.67       323.42 o
   6  15   1       5449.82       5399.02       313.48 o
   8  15   1      10000.61      10173.12       320.65 o
  10  15   1      12643.36      12563.05       351.42 o
  12  15   1       7452.33       7635.03       360.73 o
  14  15   1       3702.12       3805.72       328.40 o
   1  16   1      12049.48      12043.94       328.93 o
   3  16   1       6820.15       7446.69       310.59 o
   5  16   1       9294.61       9140.49       318.29 o
   7  16   1       3772.07       3253.73       305.23 o
   9  16   1       4270.58       4495.95       314.99 o
  11  16   1       5042.61       4879.94       324.50 o
  13  16   1       2885.30       3398.72       301.20 o
  15  16   1       2052.83       2582.39       314.77 o
   2  17   1        335.70        519.83       291.10 o
   4  17   1       2874.40       2981.82       321.41 o
   6  17   1       9157.55       8995.58       337.04 o
   8  17   1       7772.82       7909.65       343.44 o
  10  17   1       3711.28       4119.75       336.50 o
  12  17   1       4015.35       3907.96       316.57 o
  14  17   1       3074.70       3393.37       494.81 o
   1  18   1       1901.88       1531.26       293.01 o
   3  18   1       3814.56       4246.68       351.20 o
   5  18   1       2538.22       2275.54       316.00 o
   7  18   1       3090.96       3029.11       350.02 o
   9  18   1       1290.87       1395.04       293.38 o
  11  18   1       1228.22       1666.57       332.35 o
   2  19   1       1479.27       1537.92       275.72 o
   4  19   1       2097.30       2137.24       294.62 o
   6  19   1       2469.20       2486.35       301.33 o
   8  19   1       4310.74       4637.06       347.69 o
  10  19   1       4322.35       3984.05       319.09 o
   1  20   1         99.75        243.77       344.14 o
   3  20   1        546.06        929.15       349.03 o
   5  20   1        388.51        733.88       303.45 o
   7  20   1        202.76        336.77       289.89 o
   9  20   1        130.33        527.22       294.74 o
   2  21   1        439.44        839.45       374.68 o
   4  21   1        904.90       1378.91       354.14 o
   6  21   1       2775.48       2943.39       332.27 o
   1  22   1        154.29       -131.50       438.10 o
   1   1   2       8221.19      13582.85      1402.67 o
   0   2   2     193579.59     277136.75      2984.27 o
   1   3   2       2097.78       2337.75       501.99 o
   3   3   2       6375.09       6624.99       773.96 o
   0   4   2     196012.34     230651.61      4607.53 o
   2   4   2     743598.00     846811.75      7779.65 o
   1   5   2       9111.04      10325.19       425.03 o
   3   5   2       1160.74       1353.12       397.44 o
   5   5   2       1609.54       1865.59       608.37 o
   0   6   2     267037.94     281673.03      2387.15 o
   2   6   2      11685.80      12280.21       425.14 o
   4   6   2     164153.47     167870.95      1250.93 o
   1   7   2        617.14        474.50       281.67 o
   3   7   2       5021.52       5279.99       431.14 o
   5   7   2       2568.59       2426.35       389.53 o
   7   7   2       3303.39       2818.48       552.96 o
   0   8   2       1951.65       2339.95       441.85 o
   2   8   2      92195.09      89662.36      2106.39 o
   4   8   2       5494.07       5602.03       394.51 o
   6   8   2      48470.88      48842.01       858.03 o
   1   9   2       1467.84       1264.34       276.12 o
   3   9   2       1634.98       1993.21       317.24 o
   5   9   2       3978.98       3873.06       343.48 o
   7   9   2       1296.64       1137.25       322.77 o
   9   9   2        381.05        401.47       459.75 o
   0  10   2      53711.58      56742.05      1054.38 o
   2  10   2      42123.04      42364.23       493.44 o
   4  10   2      41230.46      41853.36       658.38 o
   6  10   2      15878.72      15775.33       402.91 o
   8  10   2       7251.72       7070.36       369.15 o
   1  11   2       6814.80       6745.47       278.22 o
   3  11   2       1208.31       1202.66       262.52 o
   5  11   2       1137.92        786.06       316.63 o
   7  11   2       1152.04       1134.84       320.45 o
   9  11   2        330.56        316.25       320.63 o
  11  11   2       1084.90        857.60       628.97 o
   0  12   2      84012.36      85266.38      1209.04 o
   2  12   2      36438.43      34627.98      1178.55 o
   4  12   2      29209.93      28335.32       454.29 o
   6  12   2       5266.39       5507.73       290.74 o
   8  12   2      11279.40      10945.64       350.86 o
  10  12   2        123.62         27.74       334.12 o
   1  13   2       1451.13       1263.52       297.13 o
   3  13   2       1248.10       1324.80       282.87 o
   5  13   2        650.18        492.73       274.13 o
   7  13   2        204.00        109.80       297.65 o
   9  13   2        141.52        232.43       328.54 o
  11  13   2         98.19        474.36       306.96 o
  13  13   2        800.70       1164.89       617.64 o
   0  14   2       2177.33       1954.76       400.84 o
   2  14   2      47996.17      48692.52       967.42 o
   4  14   2       5575.29       5361.83       334.00 o
   6  14   2      26521.81      26898.68       419.36 o
   8  14   2        724.81        680.48       293.79 o
  10  14   2       1548.46       1509.81       312.83 o
  12  14   2       5645.96       5354.89       342.22 o
   1  15   2        132.56         43.16       235.80 o
   3  15   2       1112.56       1155.08       282.76 o
   5  15   2       1241.31       1107.35       287.90 o
   7  15   2         30.72         72.65       290.49 o
   9  15   2        121.93         24.90       275.26 o
  11  15   2        163.74        247.64       275.99 o
  13  15   2        243.56        197.09       335.53 o
  15  15   2        146.64        339.63       373.81 o
   0  16   2      47883.71      51305.81       657.94 o
   2  16   2       1603.95       1390.34       285.16 o
   4  16   2      29607.32      30217.39       545.78 o
   6  16   2       1338.04       1060.44       274.20 o
   8  16   2      11819.71      12190.09       356.10 o
  10  16   2       4263.71       3900.18       313.56 o
  12  16   2       1681.31       1633.75       326.83 o
  14  16   2       5384.88       6212.02       360.87 o
   1  17   2        943.07       1285.85       329.81 o
   3  17   2        109.22        126.14       285.18 o
   5  17   2          7.19          7.63       276.83 o
   7  17   2       1181.44       1372.44       289.06 o
   9  17   2        471.86        501.54       289.01 o
  11  17   2          0.41       -161.70       283.31 o
  13  17   2         63.66        140.34       283.38 o
   0  18   2       1263.93       1651.19       518.09 o
   2  18   2      34399.63      35645.76       429.72 o
   4  18   2        519.11        613.27       257.82 o
   6  18   2      15938.04      15681.21       451.45 o
   8  18   2       1860.28       2281.17       353.32 o
  10  18   2       6499.83       6764.69       378.77 o
  12  18   2       3522.72       3808.57       311.12 o
   1  19   2         77.27        343.76       323.71 o
   3  19   2        605.25        665.85       305.43 o
   5  19   2        888.89       1363.49       294.68 o
   7  19   2         28.26        -48.48       320.24 o
   9  19   2        115.56        461.51       286.80 o
  11  19   2        104.17        531.75       473.31 o
   0  20   2      22063.62      23723.09      1719.09 o
   2  20   2        279.20        243.13       285.46 o
   4  20   2      17398.17      17671.99       387.11 o
   6  20   2        594.04       1106.39       352.56 o
   8  20   2       8608.81       8590.29       351.52 o
   1  21   2        270.26        370.97       328.95 o
   3  21   2        262.04        405.40       330.46 o
   5  21   2         88.86        -97.43       314.19 o
   0  22   2        298.51        391.34       931.75 o
   1   2   3      30564.12      38162.22       974.68 o
   2   3   3      17412.26      18642.79       758.44 o
   1   4   3      21935.32      24682.31       627.29 o
   3   4   3      58157.38      60158.77       946.67 o
   2   5   3      12635.57      13324.12       500.03 o
   4   5   3      20223.66      21040.74       601.85 o
   1   6   3      60071.68      62529.91      1310.97 o
   3   6   3      19078.03      19009.94       693.94 o
   5   6   3      28981.35      27030.90       599.81 o
   2   7   3        438.99        285.94       309.96 o
   4   7   3      47546.56      46421.56       899.61 o
   6   7   3      32948.67      32688.44       694.58 o
   1   8   3     102544.57     106206.69      1252.35 o
   3   8   3      55059.54      55871.75      1282.16 o
   5   8   3      87732.58      85498.26       744.70 o
   7   8   3      49883.28      47710.59       970.97 o
   2   9   3       7277.58       7160.53       339.95 o
   4   9   3      27902.79      27086.43       499.34 o
   6   9   3      16096.98      15805.11       399.12 o
   8   9   3      28137.39      27569.98       522.54 o
   1  10   3      63609.46      63872.03      1130.44 o
   3  10   3      42674.16      41799.39       881.87 o
   5  10   3      20317.62      19780.73       437.11 o
   7  10   3      29807.03      28184.22       441.99 o
   9  10   3      39981.43      38492.86       911.82 o
   2  11   3        543.15        443.56       272.88 o
   4  11   3      13426.83      13613.79       378.10 o
   6  11   3      16291.92      15518.60       402.87 o
   8  11   3      27856.54      27336.15       442.97 o
  10  11   3      16514.12      16681.67       476.91 o
   1  12   3      25866.13      25952.99       380.34 o
   3  12   3      33707.46      33051.52       612.21 o
   5  12   3      20067.60      19884.52       431.15 o
   7  12   3      38410.99      37162.38       661.25 o
   9  12   3      23701.45      22829.89       441.46 o
  11  12   3      10867.17      10892.89       348.63 o
   2  13   3        143.55        360.32       311.00 o
   4  13   3      17242.50      17670.35       362.40 o
   6  13   3      13953.71      13794.56       358.60 o
   8  13   3      11858.33      11761.36       334.77 o
  10  13   3      13234.16      13600.50       398.77 o
  12  13   3       7815.30       7496.26       378.85 o
   1  14   3      39885.46      40657.61       397.02 o
   3  14   3      13147.62      13000.88       347.10 o
   5  14   3      15327.10      15309.19       367.09 o
   7  14   3      12472.74      12971.26       353.89 o
   9  14   3      12512.56      12029.19       376.86 o
  11  14   3      10604.10      10095.02       362.86 o
  13  14   3       5238.00       4906.58       347.74 o
   2  15   3       1747.63       1481.81       295.66 o
   4  15   3       8852.80       8551.65       311.39 o
   6  15   3       5045.06       4882.35       290.12 o
   8  15   3      10691.68      10803.96       302.29 o
  10  15   3       9840.36       9559.71       329.26 o
  12  15   3       8414.24       8143.65       389.46 o
  14  15   3       3410.01       3410.41       308.61 o
   1  16   3       9564.65       9511.45       351.35 o
   3  16   3       4597.67       4545.31       317.31 o
   5  16   3       7086.79       6757.34       322.04 o
   7  16   3      10876.22      11324.38       348.45 o
   9  16   3       4945.49       5460.98       361.96 o
  11  16   3       3699.53       3333.26       300.15 o
  13  16   3       2127.17       2657.70       302.62 o
   2  17   3        205.74        108.42       287.09 o
   4  17   3       3285.04       3016.24       277.35 o
   6  17   3       6563.85       6593.64       343.68 o
   8  17   3       7496.37       8079.31       409.88 o
  10  17   3       5948.57       6604.75       352.79 o
  12  17   3       4514.18       4511.31       352.32 o
   1  18   3       2907.38       2907.16       322.11 o
   3  18   3       1331.98       1668.79       269.10 o
   5  18   3       1115.34        996.61       324.86 o
   7  18   3       1711.01       1972.62       331.49 o
   9  18   3       1982.30       2492.30       284.69 o
  11  18   3        732.03       1038.32       315.57 o
   2  19   3        281.45        115.84       274.00 o
   4  19   3       2510.49       2659.16       329.91 o
   6  19   3       2737.03       2715.96       289.50 o
   8  19   3       2926.71       3335.42       310.27 o
  10  19   3       4433.70       4838.16       361.44 o
   1  20   3        634.11       1094.53       335.00 o
   3  20   3        473.45        478.52       289.51 o
   5  20   3         93.90       -227.85       322.42 o
   7  20   3        372.39        284.81       297.41 o
   2  21   3        315.88        494.78       345.42 o
   4  21   3       1353.00       1523.24       308.32 o
   6  21   3       1779.24       2564.24       483.64 o
   0   0   4     392226.28     515782.16      8600.10 o
   0   2   4     148537.72     180981.28      2809.81 o
   2   2   4     794480.62     829382.88      6941.57 o
   1   3   4       2364.65       2815.72       550.74 o
   0   4   4     151012.23     173300.73      3694.36 o
   2   4   4        763.64        827.42       430.93 o
   4   4   4     327685.94     339806.69      2646.63 o
   1   5   4        236.89        392.66       369.63 o
   3   5   4       1390.92       1433.96       366.68 o
   0   6   4      46139.23      48991.12      1180.64 o
   2   6   4     197584.31     203820.84      1654.20 o
   4   6   4       1260.38       1354.16       315.68 o
   6   6   4      72133.67      67894.02      1197.30 o
   1   7   4       1693.85       1649.71       295.07 o
   3   7   4        749.35        813.43       364.70 o
   5   7   4        189.05        360.84       329.89 o
   0   8   4     116418.38     111683.38       981.45 o
   2   8   4      28094.44      26869.61       430.22 o
   4   8   4     111949.23     111563.43       970.45 o
   6   8   4        684.49        412.26       336.42 o
   8   8   4      13824.25      14001.75       631.28 o
   1   9   4       2411.33       1843.89       288.15 o
   3   9   4       1689.63       1586.72       296.95 o
   5   9   4        828.64        826.64       295.94 o
   7   9   4        352.82        336.70       315.67 o
   0  10   4      34151.14      35820.65       639.92 o
   2  10   4      58517.24      60191.93      1051.33 o
   4  10   4      11493.24      11375.76       351.67 o
   6  10   4      27671.16      27127.66       452.64 o
   8  10   4       4851.42       4699.15       323.01 o
  10  10   4        621.55        595.54       487.77 o
   1  11   4       1725.28       1852.56       274.94 o
   3  11   4       1444.43       1390.36       313.81 o
   5  11   4        287.96        198.02       265.76 o
   7  11   4       3758.19       3526.98       324.10 o
   9  11   4        297.95        290.91       303.08 o
   0  12   4      17404.66      17710.77       607.08 o
   2  12   4      47074.20      45259.83      1200.10 o
   4  12   4       6983.16       7344.71       368.26 o
   6  12   4      19826.71      19638.80       461.53 o
   8  12   4       2258.38       2187.40       295.33 o
  10  12   4        902.51        679.44       290.78 o
  12  12   4        178.23        448.76       605.18 o
   1  13   4        212.57        228.58       251.79 o
   3  13   4        126.55        325.46       273.68 o
   5  13   4        604.06        394.73       296.67 o
   7  13   4       3220.68       3011.43       304.55 o
   9  13   4        531.88        455.06       287.76 o
  11  13   4         40.50         48.20       278.25 o
   0  14   4      57196.66      55388.23       944.08 o
   2  14   4       3221.67       3035.84       297.46 o
   4  14   4      30242.93      29666.71       945.20 o
   6  14   4       1155.82        834.20       308.53 o
   8  14   4      11526.23      11193.54       377.83 o
  10  14   4       2622.80       2351.52       320.77 o
  12  14   4       1725.10       2085.72       326.13 o
  14  14   4       5093.47       4625.60       446.20 o
   1  15   4        404.94        324.05       302.86 o
   3  15   4        147.48        387.43       316.60 o
   5  15   4        509.61        290.76       298.84 o
   7  15   4         42.68        -83.63       256.82 o
   9  15   4         17.19         57.96       265.91 o
  11  15   4        437.74        597.52       289.62 o
  13  15   4         57.53        160.72       302.39 o
   0  16   4       2303.59       2296.99       349.28 o
   2  16   4      33532.93      34323.96       707.97 o
   4  16   4        135.20        281.70       323.29 o
   6  16   4      23440.67      23719.82       386.30 o
   8  16   4       1401.56       1221.03       288.73 o
  10  16   4       3915.89       3745.39       327.48 o
  12  16   4       4536.31       4430.52       348.15 o
  14  16   4        259.19        400.46       320.85 o
   1  17   4       1780.65       1564.39       285.96 o
   3  17   4        231.86        301.35       287.37 o
   5  17   4        156.88        338.42       279.58 o
   7  17   4        130.99        279.31       291.41 o
   9  17   4        419.27        813.83       318.54 o
  11  17   4         15.19       -122.56       275.96 o
  13  17   4        116.18         22.57       321.75 o
   0  18   4      34388.71      34706.63       598.15 o
   2  18   4        234.31        552.07       272.47 o
   4  18   4      22724.05      23919.75       395.25 o
   6  18   4        558.39        493.99       277.04 o
   8  18   4       8878.24       9530.49       353.23 o
  10  18   4       3375.46       3897.52       361.83 o
  12  18   4       1852.46       1725.65       329.06 o
   1  19   4         94.10        -48.06       295.20 o
   3  19   4        782.77        883.42       325.15 o
   5  19   4        886.29        820.49       292.11 o
   7  19   4         80.08        -39.99       282.97 o
   9  19   4         10.26        189.69       294.91 o
   0  20   4          7.91       -222.90       642.15 o
   2  20   4      21072.10      22839.16       420.15 o
   4  20   4        635.65        846.24       379.50 o
   6  20   4      12110.26      12873.02       365.26 o
   8  20   4       1548.72       2218.91       379.23 o
   1  21   4        377.77        646.77       354.93 o
   3  21   4        141.37        303.98       320.56 o
   5  21   4        183.31        573.23       322.61 o
   1   2   5      31270.32      35116.38       828.50 o
   2   3   5      32119.63      33967.37       707.21 o
   1   4   5      11678.51      12143.02       480.76 o
   3   4   5      26598.80      26359.26      1026.80 o
   2   5   5      11682.75      12670.77       488.22 o
   4   5   5      11109.82      10940.96       530.16 o
   1   6   5      57440.51      58507.95       612.02 o
   3   6   5      44665.60      43439.17      1068.49 o
   5   6   5      23029.49      22265.17       556.22 o
   2   7   5        426.10        470.46       306.49 o
   4   7   5      16302.95      15730.31       464.26 o
   6   7   5      35853.99      33649.32      1085.60 o
   1   8   5      61630.72      61746.12       769.81 o
   3   8   5      50295.68      48952.58       797.76 o
   5   8   5      76463.45      72288.48      1269.69 o
   7   8   5      38423.95      37513.07       602.40 o
   2   9   5      13115.94      13472.17       332.86 o
   4   9   5      21706.22      21496.35       464.21 o
   6   9   5      12187.60      11425.65       377.13 o
   8   9   5      25123.78      23706.84       467.98 o
   1  10   5      42854.03      43120.57       780.06 o
   3  10   5      40629.29      40195.88       797.97 o
   5  10   5      31524.57      29565.57       609.47 o
   7  10   5      23159.14      22937.31       610.98 o
   9  10   5      21573.55      21260.01       446.39 o
   2  11   5        835.87        708.03       250.70 o
   4  11   5      15652.98      15986.16       356.82 o
   6  11   5      28616.82      28060.59       512.85 o
   8  11   5      15729.08      15221.56       392.87 o
  10  11   5      17388.01      17210.61       449.00 o
   1  12   5      16118.12      15667.75       344.61 o
   3  12   5      36955.93      37143.76       452.05 o
   5  12   5      37821.46      38297.86       667.40 o
   7  12   5      26182.81      26644.92       594.79 o
   9  12   5      20327.30      20128.71       449.19 o
  11  12   5      13139.66      12614.56       365.86 o
   2  13   5       1935.96       1522.79       272.60 o
   4  13   5      10077.02       9913.17       355.50 o
   6  13   5       7451.06       7301.14       313.14 o
   8  13   5      14484.11      14813.69       425.17 o
  10  13   5      16811.89      16774.96       376.59 o
  12  13   5      11162.40      11237.52       409.10 o
   1  14   5      19895.08      20116.05       439.11 o
   3  14   5      23411.28      22895.96       633.37 o
   5  14   5      12423.94      12826.26       393.02 o
   7  14   5       9085.27       9219.53       311.86 o
   9  14   5       4576.82       4502.23       327.79 o
  11  14   5      11818.45      11866.34       357.62 o
  13  14   5       3047.63       3051.81       285.53 o
   2  15   5        346.94        335.30       291.72 o
   4  15   5       6169.77       5573.35       319.57 o
   6  15   5      10011.97      10084.00       339.76 o
   8  15   5       6754.03       6587.44       329.29 o
  10  15   5       7092.15       7359.59       321.01 o
  12  15   5       6430.25       6584.79       357.70 o
  14  15   5       4377.71       4152.04       309.12 o
   1  16   5       5315.87       5008.62       302.89 o
   3  16   5       7185.62       7163.83       324.77 o
   5  16   5      11672.16      11634.71       331.90 o
   7  16   5       4813.43       4828.80       357.16 o
   9  16   5       6052.80       5644.24       318.00 o
  11  16   5       2695.13       2829.10       302.53 o
  13  16   5       2781.05       3105.04       374.08 o
   2  17   5       1128.34       1023.88       307.09 o
   4  17   5       3879.90       3647.00       298.93 o
   6  17   5       3922.25       3891.91       341.05 o
   8  17   5       4915.16       4742.38       334.53 o
  10  17   5       5491.71       5431.50       316.28 o
  12  17   5       4257.30       4838.89       364.61 o
   1  18   5       1936.48       2090.46       302.58 o
   3  18   5       3427.54       3665.53       340.36 o
   5  18   5       1071.09       1401.51       327.24 o
   7  18   5       1306.03       1508.23       301.44 o
   9  18   5        813.83       1068.75       293.36 o
  11  18   5       1337.51       1538.23       333.57 o
   2  19   5        129.53        469.77       342.92 o
   4  19   5       1469.46       1629.74       351.33 o
   6  19   5       3649.65       3887.61       309.52 o
   8  19   5       3654.47       3601.89       348.14 o
  10  19   5       3934.28       3946.77       469.53 o
   1  20   5        179.47        384.40       300.87 o
   3  20   5        133.99         47.93       321.86 o
   5  20   5        535.30       1008.92       294.45 o
   7  20   5         40.97        349.98       341.67 o
   2  21   5        254.49        615.08       293.21 o
   4  21   5       1089.53       1247.29       311.07 o
   1   1   6         84.91        257.36       659.87 o
   0   2   6     424168.44     467304.56      3979.11 o
   1   3   6        132.93        112.61       462.47 o
   3   3   6        213.89        395.00       736.50 o
   0   4   6       5510.07       5636.31       533.68 o
   2   4   6     217483.69     221593.61      3648.29 o
   1   5   6       4228.79       4631.51       374.22 o
   3   5   6       2345.99       2389.03       391.01 o
   5   5   6       3442.68       2922.91       597.74 o
   0   6   6     356498.69     372431.22      5232.89 o
   2   6   6       7185.28       6808.83       439.12 o
   4   6   6      97124.80      93088.37      1603.22 o
   1   7   6       2144.59       2413.37       315.43 o
   3   7   6       1014.60        987.46       303.17 o
   5   7   6       3633.78       3355.91       328.39 o
   7   7   6       7176.28       7038.62       651.36 o
   0   8   6      15534.83      15935.19       601.87 o
   2   8   6      97580.74      98261.48      1946.19 o
   4   8   6      41221.46      40613.16      1003.30 o
   6   8   6      53926.37      52196.03      1538.41 o
   1   9   6       1661.97       1712.49       301.88 o
   3   9   6       1913.32       1877.08       323.26 o
   5   9   6        898.54        661.05       286.73 o
   7   9   6       2492.09       2292.48       362.29 o
   9   9   6       1027.30       1279.32       514.86 o
   0  10   6      95112.42      92154.61      2376.39 o
   2  10   6      19279.78      19115.41       376.11 o
   4  10   6      20543.64      19216.65       383.05 o
   6  10   6       8603.76       7943.58       373.15 o
   8  10   6       9350.87       9215.35       373.25 o
   1  11   6        536.76        322.61       269.93 o
   3  11   6        330.87        270.18       283.32 o
   5  11   6        168.92        373.29       272.56 o
   7  11   6        168.20        296.63       296.80 o
   9  11   6        176.52        121.55       313.18 o
  11  11   6        333.46        520.14       353.06 o
   0  12   6      29240.63      29986.17       559.47 o
   2  12   6       8656.74       8506.73       295.40 o
   4  12   6      30310.06      29979.44       441.35 o
   6  12   6       3236.71       3173.42       321.75 o
   8  12   6       2367.76       2039.61       352.10 o
  10  12   6        460.10        365.36       305.16 o
   1  13   6       1129.51       1042.77       268.86 o
   3  13   6        459.60        449.58       270.24 o
   5  13   6         94.88         68.17       298.28 o
   7  13   6        444.33        457.04       251.39 o
   9  13   6        232.61        294.85       348.40 o
  11  13   6        136.25       -232.53       302.39 o
  13  13   6        431.30        299.75       452.23 o
   0  14   6       7671.97       8177.53       391.65 o
   2  14   6      36980.53      38165.01       843.06 o
   4  14   6       3139.37       2842.22       304.33 o
   6  14   6      20910.11      21384.57       454.31 o
   8  14   6         21.66        181.27       286.42 o
  10  14   6       4262.68       4057.12       323.04 o
  12  14   6       4560.54       4555.39       333.40 o
   1  15   6        864.07       1005.60       295.65 o
   3  15   6       2386.05       2412.30       286.26 o
   5  15   6        917.62        904.31       313.82 o
   7  15   6        357.83         37.11       307.54 o
   9  15   6        408.04        645.79       279.92 o
  11  15   6        178.49         12.39       290.86 o
  13  15   6        265.30         -3.62       322.98 o
  15  15   6         67.39        719.34       681.89 o
   0  16   6      39245.48      40695.33       794.55 o
   2  16   6       1519.24       1670.95       337.59 o
   4  16   6      30167.76      30602.06       596.57 o
   6  16   6         87.49        -94.29       336.60 o
   8  16   6       9020.99       9050.70       352.40 o
  10  16   6       2121.97       2288.46       300.30 o
  12  16   6       2117.97       1970.57       318.30 o
  14  16   6       4581.26       4098.31       530.10 o
   1  17   6       1690.40       2251.00       337.07 o
   3  17   6        308.07        453.14       282.12 o
   5  17   6         94.20        370.45       321.70 o
   7  17   6        617.53        487.17       327.90 o
   9  17   6         71.60        -25.61       319.32 o
  11  17   6        267.07        830.60       320.20 o
   0  18   6        170.03        181.65       512.01 o
   2  18   6      27893.47      28370.28      1011.67 o
   4  18   6        916.54        788.29       304.81 o
   6  18   6      12792.14      14208.25       402.74 o
   8  18   6       2211.46       2176.87       288.56 o
  10  18   6       4123.21       4678.80       332.87 o
   1  19   6         19.19        180.02       293.17 o
   3  19   6        182.97        530.86       315.19 o
   5  19   6        110.79        351.45       285.90 o
   7  19   6          7.12        132.70       331.97 o
   9  19   6         55.84        290.09       364.64 o
   0  20   6      19926.84      21050.28       714.16 o
   2  20   6        131.89        -32.53       326.37 o
   4  20   6      13930.27      14418.46       353.21 o
   6  20   6       1075.57       1610.72       323.38 o
   1  21   6         15.03        -92.01       398.79 o
   3  21   6        202.83        609.73       704.88 o
   1   2   7      13561.18      14000.62       548.23 o
   2   3   7       3769.22       4165.76       458.78 o
   1   4   7      35839.38      36478.06       695.90 o
   3   4   7      18639.76      17837.96       572.00 o
   2   5   7       8988.79       9089.68       460.47 o
   4   5   7      15084.52      15063.41       514.50 o
   1   6   7      43166.59      43551.65       666.23 o
   3   6   7      49645.60      47230.71       968.09 o
   5   6   7      42270.16      40399.29       870.10 o
   2   7   7       2564.98       2517.49       314.85 o
   4   7   7      15569.12      14825.23       426.38 o
   6   7   7      33230.00      33006.70       647.17 o
   1   8   7      29408.50      29559.06       442.56 o
   3   8   7      38406.33      37378.39       522.79 o
   5   8   7      24742.40      24899.39       478.69 o
   7   8   7      22018.54      21070.24       432.47 o
   2   9   7      11266.90      11520.76       333.74 o
   4   9   7       6079.52       6033.66       348.90 o
   6   9   7      14604.59      13781.34       418.06 o
   8   9   7      22406.04      21520.31       728.95 o
   1  10   7      32764.37      31481.08       754.97 o
   3  10   7      42698.97      42041.16       554.20 o
   5  10   7      51703.90      50131.27      1434.62 o
   7  10   7      20853.18      19999.28       399.68 o
   9  10   7      29331.23      29341.80       522.63 o
   2  11   7        641.33        474.85       279.72 o
   4  11   7       7766.87       7598.94       317.13 o
   6  11   7      25090.35      24674.05       446.19 o
   8  11   7      18448.72      17345.08       619.10 o
  10  11   7       7345.07       6701.01       422.85 o
   1  12   7      29169.94      30262.45       573.90 o
   3  12   7      28383.00      28750.32       448.41 o
   5  12   7      18345.23      18182.93       357.50 o
   7  12   7      21468.83      21246.17       667.85 o
   9  12   7      11078.72      10773.06       392.89 o
  11  12   7      13930.68      13735.69       367.35 o
   2  13   7      13723.84      13789.99       327.53 o
   4  13   7       3934.39       3679.02       314.49 o
   6  13   7       8521.05       8847.04       337.45 o
   8  13   7       9651.41       9835.37       379.12 o
  10  13   7      14823.42      14890.07       375.20 o
  12  13   7       6349.11       6379.76       332.77 o
   1  14   7      10145.46      10129.46       336.55 o
   3  14   7      11512.02      11430.49       365.59 o
   5  14   7      17816.58      18114.50       486.14 o
   7  14   7      11856.47      11767.98       347.85 o
   9  14   7       8186.97       7769.35       357.58 o
  11  14   7       5568.58       5395.08       359.33 o
  13  14   7       4885.47       4702.86       314.33 o
   2  15   7        437.12        341.96       309.51 o
   4  15   7       2144.42       2174.82       300.01 o
   6  15   7      11911.91      11635.77       322.03 o
   8  15   7       8902.49       9483.73       406.55 o
  10  15   7       5284.78       5260.06       331.75 o
  12  15   7       5081.39       4603.17       368.19 o
  14  15   7       3462.79       3466.99       295.65 o
   1  16   7       7354.08       6981.21       326.60 o
   3  16   7       6439.01       6533.20       341.51 o
   5  16   7       4196.71       4686.31       311.85 o
   7  16   7       4595.70       4521.60       325.54 o
   9  16   7       2549.93       2687.92       311.78 o
  11  16   7       4622.95       4324.10       313.89 o
  13  16   7       2234.91       2453.97       340.44 o
   2  17   7       1744.08       1500.47       301.93 o
   4  17   7       1110.02       1523.64       286.66 o
   6  17   7       2736.36       2981.47       361.51 o
   8  17   7       4506.73       4731.95       369.45 o
  10  17   7       6780.89       6852.14       305.45 o
  12  17   7       2717.46       2907.35       335.16 o
   1  18   7       2663.60       2833.79       336.64 o
   3  18   7       2315.38       2643.55       306.84 o
   5  18   7       2373.29       2841.81       377.15 o
   7  18   7        495.57        558.02       280.01 o
   9  18   7       2596.51       2839.00       315.61 o
   2  19   7        426.11        401.96       291.33 o
   4  19   7       1185.15       1478.58       300.43 o
   6  19   7       2601.18       2865.69       339.77 o
   8  19   7       3525.96       3696.71       309.61 o
   1  20   7         78.03         62.10       370.94 o
   3  20   7        394.84        599.54       325.00 o
   5  20   7        174.72        405.69       302.19 o
   0   0   8     317037.22     332338.25      5059.43 o
   0   2   8      60350.84      65304.82      1223.25 o
   2   2   8     204794.91     207499.61      4860.37 o
   1   3   8       3289.64       3590.64       464.78 o
   0   4   8     282702.97     286457.06      8576.80 o
   2   4   8       5503.17       6099.39       431.82 o
   4   4   8     219496.38     219699.08      5268.46 o
   1   5   8       3118.96       3238.73       365.69 o
   3   5   8       3124.64       2951.23       383.73 o
   0   6   8       9028.01       9973.36       510.66 o
   2   6   8     138888.88     138674.28      2370.80 o
   4   6   8        977.07        641.60       356.25 o
   6   6   8      70648.97      66310.66      2567.87 o
   1   7   8         69.04         27.42       282.10 o
   3   7   8       1560.12       1835.94       316.03 o
   5   7   8       2165.41       2113.16       337.57 o
   0   8   8      44087.35      44388.50       880.89 o
   2   8   8       6083.00       6051.11       305.57 o
   4   8   8      66218.73      65816.81       961.34 o
   6   8   8        430.54        390.60       343.54 o
   8   8   8       7050.62       6648.20       435.82 o
   1   9   8        818.28        828.71       291.23 o
   3   9   8        714.31        532.51       270.28 o
   5   9   8       1044.79        941.34       300.72 o
   7   9   8          2.36         84.74       346.23 o
   0  10   8      55211.57      55019.71       777.34 o
   2  10   8      36147.37      35830.77       438.39 o
   4  10   8      13486.09      12741.29       400.06 o
   6  10   8       7951.30       8093.81       366.81 o
   8  10   8       5353.00       4941.01       394.72 o
  10  10   8       5437.37       4676.89       478.82 o
   1  11   8       1094.60        968.98       263.40 o
   3  11   8       1337.86       1401.44       285.00 o
   5  11   8       3756.49       3431.64       374.85 o
   7  11   8        257.53        486.91       371.84 o
   9  11   8       1204.89        933.64       294.51 o
   0  12   8       8953.46       9477.36       440.27 o
   2  12   8      30410.75      31176.25       435.72 o
   4  12   8      25223.59      25186.10       410.40 o
   6  12   8      15175.21      15353.08       585.81 o
   8  12   8        376.34        197.85       314.29 o
  10  12   8       2834.02       2681.31       348.53 o
  12  12   8       1154.68       1378.85       466.69 o
   1  13   8       2065.85       2323.81       324.67 o
   3  13   8        666.52        353.92       329.31 o
   5  13   8        967.15        620.84       278.86 o
   7  13   8        314.37        493.01       255.25 o
   9  13   8       1330.49       1244.78       339.28 o
  11  13   8         34.78        173.47       348.27 o
   0  14   8      32806.23      33222.93      1821.43 o
   2  14   8       3918.02       3624.84       290.65 o
   4  14   8      18666.67      18166.79       357.28 o
   6  14   8         19.53         76.90       284.67 o
   8  14   8       8180.30       7989.43       336.14 o
  10  14   8        832.19        910.11       325.09 o
  12  14   8          3.65         86.58       303.93 o
  14  14   8       3923.83       3913.52       502.25 o
   1  15   8        486.29        471.33       264.43 o
   3  15   8        389.06        299.19       305.64 o
   5  15   8        411.97        585.34       305.72 o
   7  15   8          1.63        120.29       286.76 o
   9  15   8        156.74        571.13       276.21 o
  11  15   8        159.12        177.33       366.98 o
  13  15   8         15.90        -39.88       285.99 o
   0  16   8        877.53        950.71       446.03 o
   2  16   8      31770.83      32947.73       771.71 o
   4  16   8         99.39        241.48       273.97 o
   6  16   8      11632.19      12281.17       346.57 o
   8  16   8       1864.81       1948.70       301.89 o
  10  16   8       3600.90       3998.69       315.27 o
  12  16   8       4158.85       4519.54       343.44 o
   1  17   8        334.87        507.18       304.19 o
   3  17   8        255.83        196.88       291.99 o
   5  17   8         85.51       -111.43       303.23 o
   7  17   8        219.74        365.69       284.74 o
   9  17   8         73.09        207.69       274.30 o
  11  17   8        107.02        518.65       350.30 o
   0  18   8      22752.45      24721.96       599.21 o
   2  18   8         97.12         53.72       345.12 o
   4  18   8      18176.87      18207.54       404.89 o
   6  18   8        425.39        671.85       283.98 o
   8  18   8       8481.07       8943.27       523.41 o
  10  18   8       2078.16       2309.70       410.27 o
   1  19   8        482.64       1025.66       346.61 o
   3  19   8        624.40        825.73       311.91 o
   5  19   8        166.35        114.38       306.69 o
   7  19   8        358.42        839.20       321.19 o
   0  20   8         75.60        229.15       563.00 o
   2  20   8      14574.83      14332.96       559.31 o
   4  20   8        141.33        540.90       338.70 o
   1   2   9       1813.83       1765.07       356.75 o
   2   3   9        541.93        472.40       351.62 o
   1   4   9      31943.47      32511.86       631.73 o
   3   4   9      32480.57      31186.44       872.28 o
   2   5   9       5337.70       5198.86       412.94 o
   4   5   9      18525.42      17765.09       487.02 o
   1   6   9      24384.17      24238.16       510.32 o
   3   6   9      28818.27      28923.65       638.45 o
   5   6   9      21061.71      19777.42       528.82 o
   2   7   9       5268.92       5087.05       367.47 o
   4   7   9      14722.99      14583.77       438.74 o
   6   7   9      28169.68      26830.41       510.92 o
   1   8   9      37768.22      36569.95       468.80 o
   3   8   9      20650.54      20675.55       490.11 o
   5   8   9      19222.26      17941.92       431.00 o
   7   8   9      18239.91      18322.84       450.62 o
   2   9   9       4666.79       4253.91       326.07 o
   4   9   9      10233.39       9717.96       372.83 o
   6   9   9      12333.84      12051.92       398.70 o
   8   9   9      27967.68      27878.62       482.79 o
   1  10   9      40038.16      39225.69      1119.36 o
   3  10   9      29276.29      29018.73       471.56 o
   5  10   9      19828.50      19897.52       445.83 o
   7  10   9      31120.57      29946.18       696.15 o
   9  10   9      19083.87      18307.64       363.22 o
   2  11   9       2627.93       2572.06       270.30 o
   4  11   9       3690.15       3488.63       289.63 o
   6  11   9      14791.88      14956.37       392.35 o
   8  11   9      11474.79      11214.38       357.57 o
  10  11   9       9693.75       9179.84       310.87 o
   1  12   9      36609.60      37549.54       609.72 o
   3  12   9      11071.08      11236.14       405.02 o
   5  12   9      13054.47      12954.29       350.01 o
   7  12   9      10192.78      10027.24       393.65 o
   9  12   9      13023.78      12770.72       381.41 o
  11  12   9       7259.12       7286.04       378.94 o
   2  13   9       4252.36       4248.33       312.13 o
   4  13   9       3115.69       3071.12       291.24 o
   6  13   9       2935.40       2850.79       291.92 o
   8  13   9      11775.51      11970.54       377.21 o
  10  13   9       9075.53       9677.62       423.41 o
  12  13   9       6633.43       6568.22       323.93 o
   1  14   9      12248.50      13026.55       350.71 o
   3  14   9       9115.76       9449.72       336.93 o
   5  14   9       7715.29       7685.04       366.63 o
   7  14   9      15901.53      15354.29       350.56 o
   9  14   9       8462.99       8307.80       390.32 o
  11  14   9       8893.45       9202.35       397.41 o
  13  14   9       1821.22       2084.32       361.77 o
   2  15   9        495.84        573.10       265.79 o
   4  15   9       2325.46       2441.81       338.26 o
   6  15   9       9809.04      10105.80       364.35 o
   8  15   9       6870.03       6626.68       327.53 o
  10  15   9       5208.61       5701.85       334.63 o
  12  15   9       2649.81       2605.53       336.23 o
   1  16   9       7367.76       7457.11       316.49 o
   3  16   9       4317.26       4306.24       325.56 o
   5  16   9       3086.05       3217.21       351.15 o
   7  16   9       2087.91       2030.25       287.88 o
   9  16   9       5698.42       5444.45       321.55 o
  11  16   9        668.47        835.50       337.67 o
   2  17   9       1886.21       2033.00       309.43 o
   4  17   9       2668.89       3097.83       348.81 o
   6  17   9       2514.97       2251.45       305.73 o
   8  17   9       4803.15       4948.24       334.23 o
  10  17   9       3714.02       4201.89       331.60 o
   1  18   9       1569.01       1465.39       324.48 o
   3  18   9       1605.24       1722.84       317.26 o
   5  18   9        844.95       1099.31       293.62 o
   7  18   9       2717.85       2684.19       351.41 o
   9  18   9        560.84        668.55       490.81 o
   2  19   9        373.98        723.84       345.37 o
   4  19   9       1080.01       1236.95       298.90 o
   6  19   9       1876.16       1833.58       308.89 o
   1  20   9        397.82        481.81       303.00 o
   3  20   9         76.10       -111.81       941.07 o
   1   1  10       3130.59       3978.79       518.10 o
   0   2  10     239562.56     242730.67      3565.75 o
   1   3  10        329.73        419.64       351.54 o
   3   3  10       6448.00       6530.85       605.05 o
   0   4  10      11084.88      11468.30       671.43 o
   2   4  10     131225.89     131716.02      2370.37 o
   1   5  10       2061.60       2298.01       341.17 o
   3   5  10          0.61        -27.23       330.09 o
   5   5  10       5397.09       5310.17       497.61 o
   0   6  10     116333.29     118156.36      1234.80 o
   2   6  10       7919.04       7847.65       424.92 o
   4   6  10      83123.54      77874.81      1517.70 o
   1   7  10       2962.45       3211.73       337.86 o
   3   7  10        406.04        292.11       335.05 o
   5   7  10        846.78        578.95       329.15 o
   7   7  10         41.88        106.84       419.37 o
   0   8  10       8989.81       9229.16       483.35 o
   2   8  10      70781.84      70715.50      1030.57 o
   4   8  10       6914.43       6428.53       337.76 o
   6   8  10      32962.23      32066.01       662.91 o
   1   9  10       2418.41       2329.34       303.01 o
   3   9  10       1503.44       1292.20       269.07 o
   5   9  10        268.01        215.24       294.01 o
   7   9  10        265.55        157.43       304.79 o
   9   9  10       3363.69       2680.97       397.86 o
   0  10  10      26528.04      27225.06       626.66 o
   2  10  10      20848.21      21210.88       402.97 o
   4  10  10      11027.87      10949.82       396.76 o
   6  10  10       3181.09       3051.12       309.03 o
   8  10  10       5707.72       5492.12       360.02 o
   1  11  10        387.61        399.84       309.21 o
   3  11  10       3087.18       3214.61       337.39 o
   5  11  10        680.47        625.30       308.77 o
   7  11  10        291.71        272.38       393.24 o
   9  11  10        227.94        229.73       302.15 o
  11  11  10        230.21        309.88       509.24 o
   0  12  10      12349.21      13575.59       585.13 o
   2  12  10      11719.77      12109.09       364.69 o
   4  12  10      22758.14      23307.36       421.81 o
   6  12  10       3023.65       2878.62       323.36 o
   8  12  10       1693.09       1728.06       330.10 o
  10  12  10       1139.85       1017.17       320.32 o
   1  13  10        366.45        305.71       249.10 o
   3  13  10        348.48        367.96       294.07 o
   5  13  10         58.53         80.10       327.14 o
   7  13  10        195.37        403.77       297.80 o
   9  13  10        277.81        512.25       325.18 o
  11  13  10        217.91        246.15       305.06 o
  13  13  10        393.38        346.76       455.26 o
   0  14  10       7478.92       7886.07       461.68 o
   2  14  10      29826.74      31665.29       771.58 o
   4  14  10       1068.95       1027.30       328.20 o
   6  14  10      10567.24      10764.68       370.44 o
   8  14  10         69.21         21.13       308.11 o
  10  14  10       3398.79       3695.92       392.06 o
  12  14  10       2075.32       2536.74       318.49 o
   1  15  10        422.32        460.00       316.68 o
   3  15  10       1042.62        947.08       322.02 o
   5  15  10        384.14        558.86       343.36 o
   7  15  10        350.51        550.13       292.67 o
   9  15  10        234.92        381.80       285.65 o
  11  15  10        384.30        424.52       313.35 o
   0  16  10      20649.75      21648.99       524.95 o
   2  16  10       1245.28       1019.60       316.37 o
   4  16  10      20942.51      21641.38       418.56 o
   6  16  10        599.49        993.24       372.00 o
   8  16  10       7617.16       7555.32       349.63 o
  10  16  10       1300.34       1687.94       293.87 o
   1  17  10        458.37        573.77       308.02 o
   3  17  10        528.02        608.97       326.14 o
   5  17  10        332.10        106.44       287.20 o
   7  17  10        146.86        179.79       283.75 o
   9  17  10         47.74        147.42       310.88 o
   0  18  10          0.37       -285.87       523.36 o
   2  18  10      15560.88      15777.49       837.71 o
   4  18  10        161.88        298.12       330.31 o
   6  18  10      11062.06      11978.47       390.95 o
   8  18  10       1212.46       1231.17       405.50 o
   1  19  10        317.90        851.64       323.37 o
   3  19  10        133.27        324.36       313.39 o
   5  19  10        246.79        495.58       362.88 o
   1   2  11      10183.80      10853.77       421.08 o
   2   3  11       6417.13       6122.69       371.83 o
   1   4  11      16022.30      16198.91       461.60 o
   3   4  11       9127.86       8487.50       428.08 o
   2   5  11       3608.61       3481.80       381.56 o
   4   5  11      12036.59      12019.16       416.81 o
   1   6  11      18804.39      18776.07       461.52 o
   3   6  11      19271.14      18433.84       503.60 o
   5   6  11      17627.82      17383.00       410.53 o
   2   7  11       6262.10       6394.22       374.83 o
   4   7  11      12260.77      11496.00       437.89 o
   6   7  11       9042.90       8679.41       341.80 o
   1   8  11      20948.15      21207.91       404.60 o
   3   8  11      46045.82      44372.65       982.75 o
   5   8  11      22701.82      22382.43       630.63 o
   7   8  11      19423.81      19146.88       377.89 o
   2   9  11        780.39        720.16       275.90 o
   4   9  11       5096.96       4643.89       320.38 o
   6   9  11      17136.27      16838.38       428.27 o
   8   9  11      12799.86      12147.00       348.64 o
   1  10  11      15677.05      16654.24       394.42 o
   3  10  11      19844.85      19651.47       425.09 o
   5  10  11      20257.52      20158.28       438.15 o
   7  10  11       9771.61       9406.18       391.10 o
   9  10  11      11777.13      11736.46       350.33 o
   2  11  11       1455.89       1377.44       278.38 o
   4  11  11      10983.16      10583.03       330.30 o
   6  11  11       6246.48       5901.07       356.33 o
   8  11  11      10775.96      10845.18       376.32 o
  10  11  11       8721.84       8143.34       316.34 o
   1  12  11      11551.04      11583.25       354.98 o
   3  12  11      18619.74      18963.34       445.26 o
   5  12  11      20568.08      20211.43       388.88 o
   7  12  11      14470.30      14669.17       420.82 o
   9  12  11       2977.78       2644.69       355.21 o
  11  12  11      10653.85      10178.44       363.39 o
   2  13  11       1221.58       1259.38       292.67 o
   4  13  11       4725.23       4458.94       299.50 o
   6  13  11       4751.54       4360.13       338.80 o
   8  13  11       6639.11       6461.67       407.00 o
  10  13  11      10624.42      11308.70       371.43 o
  12  13  11       5212.79       5249.10       338.12 o
   1  14  11       8950.36       8858.76       358.35 o
   3  14  11       9081.41       8951.84       346.40 o
   5  14  11      12232.94      12764.72       401.37 o
   7  14  11       3071.06       2988.94       313.77 o
   9  14  11       5573.32       5314.24       357.12 o
  11  14  11       3553.51       3810.35       318.71 o
  13  14  11       4986.11       5135.49       411.92 o
   2  15  11        347.75        357.93       275.83 o
   4  15  11       2837.58       3122.74       383.38 o
   6  15  11       3166.88       3561.12       357.42 o
   8  15  11       7152.01       7134.61       330.49 o
  10  15  11       3335.88       3162.97       308.90 o
  12  15  11       4865.60       5585.41       714.28 o
   1  16  11       2146.11       2336.86       385.74 o
   3  16  11       7278.01       6732.55       329.33 o
   5  16  11       3247.36       3772.90       341.81 o
   7  16  11       3605.79       3731.33       293.72 o
   9  16  11       1112.82       1330.59       321.11 o
   2  17  11        285.90        390.51       324.34 o
   4  17  11       1812.62       1945.49       316.44 o
   6  17  11       2768.11       3058.34       333.67 o
   8  17  11       2486.73       2243.27       331.27 o
   1  18  11        967.36       1170.36       345.51 o
   3  18  11        952.36       1309.20       380.49 o
   5  18  11       1500.38       1511.35       293.83 o
   2  19  11        787.93        851.48       337.58 o
   0   0  12     111354.46     107058.62      2674.14 o
   0   2  12       2170.97       1733.49       488.71 o
   2   2  12     181668.25     188437.14      5668.89 o
   1   3  12        255.70        244.30       293.54 o
   0   4  12     129699.14     132894.09      1465.34 o
   2   4  12        729.36        827.01       305.47 o
   4   4  12      65542.09      64409.30      1481.73 o
   1   5  12        116.53         53.76       299.20 o
   3   5  12        505.53        495.06       338.41 o
   0   6  12        785.27        629.40       447.62 o
   2   6  12      56664.47      55604.36      1401.26 o
   4   6  12       4825.40       4688.31       335.64 o
   6   6  12      48187.16      49510.44      1871.84 o
   1   7  12       3495.40       3212.14       333.96 o
   3   7  12         15.11        176.12       330.65 o
   5   7  12        268.97        294.47       276.18 o
   0   8  12      47967.79      47913.13      1833.26 o
   2   8  12       9904.67      10478.63       392.28 o
   4   8  12      32587.53      32388.12       656.92 o
   6   8  12       3159.47       2998.20       338.80 o
   8   8  12       9436.18      10095.38       558.88 o
   1   9  12        520.86        378.76       325.67 o
   3   9  12       1314.40       1320.35       324.79 o
   5   9  12         43.23        136.85       344.18 o
   7   9  12       1821.97       1933.99       319.93 o
   0  10  12      24530.94      25309.50       618.15 o
   2  10  12      28520.39      30783.37       462.43 o
   4  10  12       3882.01       3666.92       317.47 o
   6  10  12       8421.33       7885.38       389.13 o
   8  10  12       1121.25        921.48       311.88 o
  10  10  12       1094.84       1015.11       429.14 o
   1  11  12        113.28        162.77       309.02 o
   3  11  12        800.31        748.29       324.09 o
   5  11  12        118.88        206.00       293.03 o
   7  11  12        136.48        187.66       355.72 o
   9  11  12        289.30        467.38       306.10 o
   0  12  12       5221.25       5139.23       554.04 o
   2  12  12      14880.11      15424.80       370.27 o
   4  12  12       4300.12       4016.17       357.71 o
   6  12  12      10271.85       9798.56       349.21 o
   8  12  12        666.14        501.64       320.07 o
  10  12  12         66.95         95.67       278.19 o
  12  12  12        260.85       -137.30       453.84 o
   1  13  12       1305.71       1366.35       319.53 o
   3  13  12         96.36        204.68       374.46 o
   5  13  12        405.86        717.65       305.63 o
   7  13  12       1042.44        934.30       309.43 o
   9  13  12        184.73        345.35       322.72 o
  11  13  12        286.04        204.88       301.83 o
   0  14  12      24958.35      27960.52       677.31 o
   2  14  12       1460.39       1513.39       339.11 o
   4  14  12      11744.76      11952.12       357.37 o
   6  14  12        515.59        600.43       280.14 o
   8  14  12       5144.28       5527.17       348.23 o
  10  14  12       1378.06       1609.53       313.34 o
  12  14  12        237.51        522.12       338.66 o
   1  15  12        157.75        440.01       287.55 o
   3  15  12       1252.80       1178.17       339.90 o
   5  15  12        453.35       1077.77       372.04 o
   7  15  12        656.33        799.77       324.90 o
   9  15  12        102.74        204.89       332.07 o
   0  16  12       2380.65       2709.95       481.32 o
   2  16  12      15475.22      17074.78       504.51 o
   4  16  12        158.76       -160.52       316.81 o
   6  16  12       9095.06       8952.82       337.10 o
   8  16  12        614.96        716.60       299.58 o
   1  17  12        374.30       1002.16       373.96 o
   3  17  12        195.18        843.79       418.42 o
   5  17  12        744.66       1103.46       343.00 o
   7  17  12        165.72        590.91       318.11 o
   0  18  12      16933.80      17729.76       564.59 o
   2  18  12         40.27        138.03       362.00 o
   4  18  12      11554.47      12172.05       430.43 o
   1   2  13       6109.78       5850.73       350.43 o
   2   3  13       4487.00       4458.23       359.60 o
   1   4  13       3934.58       3821.97       370.16 o
   3   4  13       4888.80       4861.37       385.43 o
   2   5  13       7500.23       7642.84       387.68 o
   4   5  13      12550.10      12768.60       411.79 o
   1   6  13      13306.34      13687.25       428.43 o
   3   6  13      20193.52      20355.64       590.53 o
   5   6  13      13148.09      13290.47       404.88 o
   2   7  13       7859.63       7693.46       410.04 o
   4   7  13       5758.67       5188.65       354.06 o
   6   7  13       8851.07       8807.22       400.68 o
   1   8  13      19198.66      19593.52       446.74 o
   3   8  13      23611.17      24203.90       898.83 o
   5   8  13      16937.24      16941.64       432.61 o
   7   8  13       9473.28       9514.69       372.50 o
   2   9  13         70.56         67.36       315.03 o
   4   9  13       3498.72       3161.70       431.00 o
   6   9  13      10770.95      11033.45       359.18 o
   8   9  13      14378.92      14110.33       397.07 o
   1  10  13      17653.32      18074.56       408.20 o
   3  10  13      12327.07      13171.42       403.37 o
   5  10  13       6612.97       6285.59       408.35 o
   7  10  13      14105.44      14247.67       376.69 o
   9  10  13       6028.40       6031.30       338.89 o
   2  11  13       1786.39       2032.58       370.58 o
   4  11  13       3537.44       3602.76       317.37 o
   6  11  13       6115.69       6255.87       382.40 o
   8  11  13       3710.50       3527.65       328.77 o
  10  11  13      12822.20      12784.51       374.99 o
   1  12  13      16404.21      17249.96       397.83 o
   3  12  13       6192.42       6566.97       342.97 o
   5  12  13      11789.12      11895.31       394.87 o
   7  12  13       8248.25       8601.28       449.42 o
   9  12  13       9995.80       9558.74       369.67 o
  11  12  13       5164.81       5244.13       321.51 o
   2  13  13        495.48       1234.92       364.37 o
   4  13  13       3520.39       3674.32       391.86 o
   6  13  13       4631.33       4449.18       315.17 o
   8  13  13       5574.85       5747.13       385.21 o
  10  13  13       3262.06       3294.05       337.50 o
  12  13  13       5812.11       6408.95       395.29 o
   1  14  13       9560.79       9818.25       338.54 o
   3  14  13       6167.82       6706.01       380.38 o
   5  14  13       2603.10       2858.40       310.79 o
   7  14  13       5261.91       5169.03       359.13 o
   9  14  13       2581.30       3113.01       365.87 o
  11  14  13       3655.48       3912.69       406.47 o
   2  15  13        326.26        539.73       373.42 o
   4  15  13       1850.67       2157.20       352.02 o
   6  15  13       3896.73       4253.88       335.21 o
   8  15  13       3210.17       3670.62       344.50 o
   1  16  13       2998.25       3102.63       296.73 o
   3  16  13       2583.20       2418.89       366.27 o
   5  16  13       4165.73       4659.83       370.69 o
   7  16  13       1410.69       1880.27       345.21 o
   2  17  13        145.82        623.62       386.43 o
   4  17  13       1809.03       2098.94       364.27 o
   1   1  14       2715.23       2558.71       517.91 o
   0   2  14      85088.81      84957.85      1259.56 o
   1   3  14        533.67        515.39       341.71 o
   3   3  14       1127.63       1103.08       480.70 o
   0   4  14       5109.44       5298.23       503.84 o
   2   4  14      86154.03      86981.55       816.07 o
   1   5  14       1113.74       1030.89       293.74 o
   3   5  14       1262.99        978.30       345.22 o
   5   5  14       6438.78       6025.38       527.32 o
   0   6  14      46084.72      47328.90       829.54 o
   2   6  14       2983.06       2773.70       352.56 o
   4   6  14      50950.30      51265.46      1336.89 o
   1   7  14       1891.35       1903.90       344.09 o
   3   7  14          0.23         39.59       406.55 o
   5   7  14        671.70        672.16       301.03 o
   7   7  14       1419.89       1264.72       449.45 o
   0   8  14       9651.58      10008.46       499.98 o
   2   8  14      22636.02      23609.16       486.37 o
   4   8  14        581.39        572.30       326.53 o
   6   8  14       8847.64       8736.64       372.05 o
   1   9  14        350.42        197.43       303.47 o
   3   9  14         53.93        223.38       336.28 o
   5   9  14        176.36         91.16       299.08 o
   7   9  14         97.20        128.48       307.24 o
   9   9  14        105.61        335.11       448.90 o
   0  10  14      17807.75      18154.27       590.81 o
   2  10  14       5610.78       5726.34       349.49 o
   4  10  14      11529.11      11316.99       409.60 o
   6  10  14       4125.27       4178.69       339.92 o
   8  10  14       2559.55       2540.71       339.62 o
   1  11  14        847.12        689.91       314.59 o
   3  11  14        666.46        720.17       348.88 o
   5  11  14        811.90        688.79       375.91 o
   7  11  14        321.89        326.05       315.72 o
   9  11  14        128.49        238.37       317.65 o
  11  11  14         66.12        325.28       459.60 o
   0  12  14      17164.91      18511.93       590.59 o
   2  12  14       5020.32       5294.89       340.77 o
   4  12  14      13654.64      14208.52       402.70 o
   6  12  14       2976.90       2833.07       304.18 o
   8  12  14       1720.58       1797.38       312.60 o
  10  12  14        478.32        397.46       272.76 o
   1  13  14       1587.02       1479.58       345.13 o
   3  13  14        267.98        569.79       344.76 o
   5  13  14        665.85        949.53       302.89 o
   7  13  14        615.02        774.13       305.09 o
   9  13  14        523.05        437.45       306.16 o
  11  13  14         35.05        -12.47       326.22 o
   0  14  14       3815.88       3544.56       433.70 o
   2  14  14      14167.56      14736.49       406.71 o
   4  14  14       1050.22       1215.72       304.39 o
   6  14  14       5183.00       5488.96       383.24 o
   8  14  14        289.81        199.86       332.55 o
   1  15  14        675.10        783.23       333.55 o
   3  15  14         64.90         51.97       342.13 o
   5  15  14        177.98        390.09       326.12 o
   7  15  14         34.40        345.85       313.23 o
   0  16  14      12501.97      12744.00       594.59 o
   2  16  14        142.63        287.46       356.99 o
   4  16  14       8106.37       8074.65       405.54 o
   6  16  14        118.10        237.50       334.93 o
   1  17  14         36.13        649.96       358.15 o
   1   2  15       4176.82       3973.77       365.99 o
   2   3  15       1522.25       1403.52       355.84 o
   1   4  15       9963.25      10306.57       419.90 o
   3   4  15       5277.45       4915.01       380.60 o
   2   5  15       1660.81       1621.70       361.39 o
   4   5  15       2655.75       2647.70       352.56 o
   1   6  15      13149.18      13228.06       354.60 o
   3   6  15       9574.71       9451.03       470.23 o
   5   6  15       8999.49       9026.60       414.26 o
   2   7  15       1531.43       1370.90       326.78 o
   4   7  15       7003.61       7019.95       410.57 o
   6   7  15       4641.38       4436.90       360.54 o
   1   8  15      10621.97      10402.96       378.08 o
   3   8  15       9890.37      10313.84       428.61 o
   5   8  15       5571.98       5625.70       413.24 o
   7   8  15      10192.92      10140.09       404.16 o
   2   9  15        373.17        231.48       318.52 o
   4   9  15       3521.15       3154.04       360.04 o
   6   9  15      11823.19      11555.99       415.96 o
   8   9  15       6701.45       6937.33       364.43 o
   1  10  15      12389.11      12107.32       395.09 o
   3  10  15      10593.40      11199.07       428.77 o
   5  10  15      14377.79      14581.31       469.07 o
   7  10  15       9935.32       9626.87       390.30 o
   9  10  15       6870.03       7062.42       367.02 o
   2  11  15       2676.01       2556.43       327.98 o
   4  11  15       3201.43       3194.34       383.80 o
   6  11  15       2277.39       2342.91       341.16 o
   8  11  15       5522.46       5376.54       389.73 o
  10  11  15       3101.76       2985.02       331.12 o
   1  12  15       7090.40       7199.18       363.64 o
   3  12  15       6447.17       7105.94       413.66 o
   5  12  15       5224.83       5325.08       331.23 o
   7  12  15       8050.64       8022.58       342.84 o
   9  12  15       2113.35       2171.20       324.48 o
  11  12  15       5356.31       5645.14       393.95 o
   2  13  15        764.99        815.87       322.74 o
   4  13  15       1085.95       1360.68       360.96 o
   6  13  15       4828.67       4761.82       383.14 o
   8  13  15       2387.32       2574.41       312.87 o
   1  14  15       4333.60       4368.73       323.11 o
   3  14  15       3857.08       4230.09       376.86 o
   5  14  15       7484.46       7826.02       409.41 o
   7  14  15       2509.37       3052.97       330.40 o
   2  15  15        418.78       1015.71       390.33 o
   4  15  15        918.76       1777.30       394.30 o
   6  15  15       2106.14       2519.46       354.57 o
   1  16  15       2070.23       2276.87       367.89 o
   3  16  15       2784.77       3219.79       434.30 o
   0   0  16      92358.38      92616.42      2553.01 o
   0   2  16        446.66        383.90       466.36 o
   2   2  16      52568.62      53080.61      1036.90 o
   1   3  16       2357.24       2331.94       380.00 o
   0   4  16      62772.66      64534.55       920.90 o
   2   4  16         66.91         45.68       338.29 o
   4   4  16      22575.62      23749.98       737.92 o
   1   5  16       1645.25       1551.89       337.63 o
   3   5  16        290.81        288.08       360.55 o
   0   6  16        106.18        134.98       456.59 o
   2   6  16      35389.73      36248.04       574.48 o
   4   6  16       2060.42       2153.62       417.77 o
   6   6  16      20256.86      20341.09      1036.38 o
   1   7  16        890.04        909.83       311.16 o
   3   7  16        395.15        328.98       363.96 o
   5   7  16        241.59        443.21       320.57 o
   0   8  16      30218.87      31482.43       709.71 o
   2   8  16       4673.01       5000.48       387.71 o
   4   8  16      17452.63      17379.63       456.71 o
   6   8  16        455.65        545.74       362.47 o
   8   8  16       6815.84       6689.06       585.71 o
   1   9  16        599.51        506.39       351.11 o
   3   9  16       2542.52       2481.81       361.80 o
   5   9  16       1726.97       1989.26       356.67 o
   7   9  16        383.81        591.85       373.78 o
   0  10  16       9399.51       9738.76       553.23 o
   2  10  16       8747.67       8584.77       364.21 o
   4  10  16       5118.53       5139.17       355.97 o
   6  10  16       1517.48       1511.55       392.02 o
   8  10  16        590.02        574.74       329.32 o
  10  10  16        898.05       1021.99       555.76 o
   1  11  16       1038.63       1268.61       376.84 o
   3  11  16        245.11        268.03       322.85 o
   5  11  16        563.08        714.51       327.48 o
   7  11  16        431.09        721.28       341.30 o
   9  11  16        347.02        467.54       370.62 o
   0  12  16       2301.39       2247.26       472.57 o
   2  12  16       6524.35       6779.50       446.22 o
   4  12  16       3017.95       3046.34       369.19 o
   6  12  16       2644.83       2865.33       329.50 o
   8  12  16        379.82        671.77       346.79 o
   1  13  16        164.02        528.55       294.36 o
   3  13  16          4.92        308.31       414.03 o
   5  13  16        223.64         39.78       319.88 o
   7  13  16         83.76        350.65       345.79 o
   0  14  16       6823.84       7117.45       543.47 o
   2  14  16       1345.43       2007.57       399.53 o
   4  14  16       7805.48       8671.89       412.76 o
   6  14  16        220.62        669.99       330.17 o
   1  15  16        214.92        440.14       363.37 o
   3  15  16        280.63        603.52       341.91 o
   1   2  17        419.32        434.76       360.29 o
   2   3  17         86.40        223.44       394.16 o
   1   4  17       6499.16       6232.36       389.94 o
   3   4  17       4616.96       4460.75       402.25 o
   2   5  17       1490.28       1560.06       394.47 o
   4   5  17       5669.31       5576.69       426.02 o
   1   6  17       4247.95       4567.83       373.73 o
   3   6  17      10467.42      10205.37       398.19 o
   5   6  17       4717.15       4936.25       394.75 o
   2   7  17       1211.48       1124.90       352.41 o
   4   7  17       2189.33       2179.28       384.82 o
   6   7  17       4480.98       4388.62       331.79 o
   1   8  17       5199.48       5456.53       352.83 o
   3   8  17       7362.10       7503.77       372.77 o
   5   8  17       7398.12       7240.54       431.99 o
   7   8  17       2866.29       3162.02       410.20 o
   2   9  17        146.61        494.13       377.04 o
   4   9  17       1783.94       1883.79       341.82 o
   6   9  17       2637.48       3052.76       380.88 o
   8   9  17       8076.84       8110.25       409.99 o
   1  10  17       7258.34       7787.64       381.66 o
   3  10  17       9260.00       9348.12       352.75 o
   5  10  17       5900.76       5852.77       350.41 o
   7  10  17       6662.85       6669.95       409.62 o
   9  10  17       2522.72       2932.69       384.67 o
   2  11  17       1202.70       1260.36       376.97 o
   4  11  17       1580.94       1803.92       360.88 o
   6  11  17       3286.85       3685.27       338.29 o
   8  11  17       3401.78       3518.70       399.45 o
   1  12  17       5961.97       5850.90       362.36 o
   3  12  17       3693.15       4042.95       333.84 o
   5  12  17       5681.93       5724.61       396.11 o
   7  12  17       2918.83       2962.04       319.20 o
   2  13  17        785.68        890.83       394.10 o
   4  13  17       1852.20       2079.35       374.21 o
   1  14  17       2381.05       2606.89       385.85 o
   1   1  18        515.09        740.73       605.97 o
   0   2  18      38783.05      39930.80       903.87 o
   1   3  18         87.63        141.14       398.64 o
   3   3  18        125.87         76.71       652.16 o
   0   4  18       1269.25       1030.88       508.85 o
   2   4  18      31537.54      32768.50       630.20 o
   1   5  18         68.29        167.24       348.18 o
   3   5  18       1486.71       1334.49       366.80 o
   5   5  18       1636.69       1816.54       535.72 o
   0   6  18      24532.61      26273.54       680.13 o
   2   6  18        582.24        821.80       313.34 o
   4   6  18      17734.02      18758.84       515.82 o
   1   7  18       1137.81       1226.78       349.63 o
   3   7  18        361.62        556.36       346.24 o
   5   7  18          0.52        112.17       366.41 o
   7   7  18        673.36        585.36       476.41 o
   0   8  18       2726.66       2718.45       450.25 o
   2   8  18      13363.53      13868.10       428.90 o
   4   8  18       1093.48       1141.15       335.70 o
   6   8  18       4343.58       4416.35       463.36 o
   1   9  18         59.65          1.91       327.07 o
   3   9  18        290.64        173.82       323.90 o
   5   9  18         17.22        107.95       374.60 o
   7   9  18         56.89         15.75       341.06 o
   9   9  18        304.38        179.49       581.58 o
   0  10  18       5571.57       6061.01       482.99 o
   2  10  18       4663.12       4683.84       381.10 o
   4  10  18       4645.69       4871.26       421.94 o
   6  10  18       2041.27       1983.51       384.90 o
   8  10  18       1557.25       1457.40       383.92 o
   1  11  18          4.74        160.73       313.14 o
   3  11  18        282.36        262.89       301.03 o
   5  11  18         70.62        263.99       313.12 o
   0  12  18       4035.56       4562.58       561.15 o
   2  12  18       3197.59       3744.61       410.38 o
   4  12  18       4390.81       5170.84       421.92 o
   1   2  19       1157.12       1105.82       445.15 o
   2   3  19       1074.90        923.31       475.75 o
   1   4  19       2312.90       2426.30       396.71 o
   3   4  19       1894.59       1618.59       441.59 o
   2   5  19        979.78       1002.74       352.62 o
   4   5  19       1207.74       1537.04       476.28 o
   1   6  19       4406.73       4596.92       366.84 o
   3   6  19       3755.10       3593.34       355.75 o
   5   6  19       3187.62       3408.04       437.19 o
   2   7  19        274.75        378.41       321.45 o
   4   7  19       1594.15       1601.05       421.20 o
   6   7  19       2774.37       3051.54       392.49 o
   1   8  19       5247.46       5463.68       374.28 o
   3   8  19       5901.08       6252.89       407.20 o
   5   8  19       4085.40       3989.23       376.66 o
   7   8  19       5944.04       6369.03       410.64 o
   2   9  19       1067.20       1287.77       294.74 o
   4   9  19        940.36       1079.56       366.19 o
   6   9  19       3009.15       2709.17       412.51 o
   1  10  19       4604.62       4521.81       356.62 o
   3  10  19       2012.41       2630.27       338.05 o
   5  10  19       4867.87       5464.86       401.82 o
   2  11  19        213.95         61.74       400.04 o
   0   0  20      20486.59      20321.55      1485.43 o
   0   2  20        120.46        -57.30       685.54 o
   2   2  20      24570.68      26789.16      1062.61 o
   1   3  20        377.98        527.71       396.93 o
   0   4  20      19987.23      18805.50      1001.93 o
   2   4  20        221.48        402.58       367.73 o
   4   4  20      16952.96      18065.78       895.96 o
   1   5  20         61.81        188.53       383.04 o
   3   5  20        105.34        247.65       484.32 o
   0   6  20       1456.07       1322.34       544.73 o
   2   6  20      12807.21      12845.61       449.27 o
   4   6  20        303.43        374.11       443.14 o
   6   6  20       7585.82       7545.34       619.35 o
   1   7  20          7.56        239.25       372.60 o
   3   7  20         67.42        -72.21       341.53 o
   5   7  20        283.26        562.09       431.32 o
   0   8  20       8029.19       8590.14       535.39 o
   2   8  20       1431.81       1505.16       376.69 o
   4   8  20       5349.23       5798.79       406.57 o
   1   9  20        339.03        587.44       380.20 o
   3   9  20         47.11         89.76       381.32 o
   1   2  21        883.79        900.59       521.75 o
   2   3  21        673.15        957.83       514.39 o
   1   4  21       1002.42       1357.80       437.61 o
   3   4  21        817.87        916.15       499.54 o
   2   5  21        522.39        531.63       412.62 o
   4   5  21       1340.82       1709.51       509.86 o
   1   6  21       2519.08       2582.04       407.91 o
   3   6  21       2328.90       2301.08       393.89 o
   2   7  21        246.60        285.40       458.09 o
   1   1  22        212.08         90.31       663.98 o
   0   2  22      15512.79      16268.44      1388.31 o
   1   3  22         44.15         25.15       482.75 o
                                                
